# Supplementary material for: Longitudinal evaluation of external quality assessment results for CA 15-3, CA 19-9, and CA 125
Source: Front Mol Biosci. 2024 Jun 20;11:1401619. doi: 10.3389/fmolb.2024.1401619 (PMC11222321; doi:10.3389/fmolb.2024.1401619)
Supplement: Supplementary file 1 [file Table2.XLSX]

## Sheet: Supplement Table XXX
Supplementary Table 2: Number of participants per manufacturer and total number of participants for the CA 15-3 EQA results from 2019 to 2023.
AB = Abbot, AX = bioMérieux, BE = Beckman, BG= Siemens (Bayer Health), BIS = Biosource, BW = Siemens (Dade Behring), DG = Siemens (DPC Biermann), DO = Diasorin, FJ = Fujirebio, HN = Brahms, HU = Human, RO = Roche, SI = Siemens, SNI = Snibe Diagnostics, TH = Tosoh
Survey	sample	Total number of participants	Number of participants
			AB	AX	BE	BG	BIS	BW	DG	DO	FJ	HN	HU	RO	SI	SNI	TH
2019-Jan	1	172	20	9	10	19	1	2	5	3	1	1	0	95	2	0	2
2019-Jan	2	172	20	9	10	19	1	2	5	3	1	1	0	95	2	0	2
2019-May	1	200	26	13	13	16	1	0	3	4	1	1	1	113	4	0	3
2019-May	2	200	26	13	13	16	1	0	3	4	1	1	1	113	4	0	3
2019-Oct	1	219	30	12	14	22	1	0	7	5	1	2	0	119	4	0	2
2019-Oct	2	219	30	12	14	22	1	0	7	5	1	2	0	119	4	0	2
2020-Jan	1	179	19	8	9	15	1	1	7	5	0	2	0	103	5	0	2
2020-Jan	2	179	19	8	9	15	1	1	7	5	0	2	0	103	5	0	2
2020-May	1	200	23	11	10	15	1	0	2	4	0	2	0	119	8	0	4
2020-May	2	200	23	11	10	15	1	0	2	4	0	2	0	119	8	0	4
2020-Oct	1	218	24	10	11	18	1	0	6	6	1	3	0	126	7	1	3
2020-Oct	2	219	24	10	11	18	1	0	6	6	1	3	0	126	8	1	3
2021-Jan	1	175	19	8	10	11	1	1	4	5	1	2	0	103	8	1	1
2021-Jan	2	174	19	8	10	11	1	1	4	5	1	2	0	102	8	1	1
2021-May	1	192	24	10	9	14	0	0	2	3	0	2	0	119	6	0	3
2021-May	2	192	24	10	9	14	0	0	2	3	0	2	0	119	6	0	3
2021-Oct	1	214	28	8	11	16	0	0	6	5	1	2	0	126	6	1	4
2021-Oct	2	214	28	8	11	16	0	0	6	5	1	2	0	126	6	1	4
2022-Jan	1	179	23	9	9	11	0	1	3	5	1	2	0	107	7	0	1
2022-Jan	2	178	23	8	9	11	0	1	3	5	1	2	0	107	7	0	1
2022-May	1	193	29	8	10	11	0	0	2	3	0	2	0	118	7	0	3
2022-May	2	193	29	8	10	11	0	0	2	3	0	2	0	118	7	0	3
2022-Oct	1	214	33	10	13	13	0	0	4	5	0	1	0	123	8	1	3
2022-Oct	2	212	31	10	13	13	0	0	4	5	0	1	0	123	8	1	3
2023-Jan	1	174	31	7	11	9	1	0	1	4	1	1	0	97	8	0	2
2023-Jan	2	174	31	7	11	9	1	0	1	4	1	1	0	97	8	0	2
2023-May	1	201	39	9	10	11	1	0	2	5	1	1	0	113	6	0	2
2023-May	2	201	39	9	10	11	1	0	2	5	1	1	0	113	6	0	2
Supplementary Table XXX: Number of participants per manufacturer and total number of participants for the CA 19-9 EQA results from 2019 to 2023.
Survey	sample	Total number of participants	Number of participants
			AB	AX	BE	BG	BIS	BW	DG	DO	FJ	HN	RO	SI	SNI	TH
2019-Jan	1	217	26	6	17	21	1	2	6	4	1	1	123	2	0	6
2019-Jan	2	217	26	6	17	21	1	2	6	4	1	1	123	2	0	6
2019-May	1	241	31	13	18	18	1	0	6	5	1	1	136	3	0	7
2019-May	2	241	31	13	18	18	1	0	6	5	1	1	136	3	0	7
2019-Oct	1	269	33	11	21	23	0	0	9	6	1	2	151	4	0	8
2019-Oct	2	269	33	11	21	23	0	0	9	6	1	2	151	4	0	8
2020-Jan	1	223	25	5	17	18	1	1	8	5	0	2	130	5	0	6
2020-Jan	2	223	25	5	17	18	1	1	8	5	0	2	130	5	0	6
2020-May	1	249	28	12	16	18	1	0	6	6	0	2	145	8	0	7
2020-May	2	249	28	12	16	18	1	0	6	6	0	2	145	8	0	7
2020-Oct	1	275	28	12	21	19	1	0	9	8	1	2	156	9	1	8
2020-Oct	2	273	27	12	21	19	1	0	9	8	1	2	156	9	1	7
2021-Jan	1	222	24	7	18	12	1	1	5	6	0	2	131	8	1	6
2021-Jan	2	222	24	7	18	12	1	1	5	6	0	2	131	8	1	6
2021-May	1	246	28	13	18	16	1	0	6	4	0	2	144	7	0	6
2021-May	2	246	28	13	18	16	1	0	6	4	0	2	144	7	0	6
2021-Oct	1	275	33	11	20	17	1	0	9	6	1	2	157	8	1	8
2021-Oct	2	275	33	11	20	17	1	0	9	6	1	2	157	8	1	8
2022-Jan	1	217	23	5	17	13	1	1	5	7	0	2	130	8	0	5
2022-Jan	2	216	23	5	17	13	1	1	4	7	0	2	130	8	0	5
2022-May	1	238	29	11	19	11	1	0	6	5	0	2	140	7	0	7
2022-May	2	238	29	11	19	11	1	0	6	5	0	2	140	7	0	7
2022-Oct	1	257	34	10	22	12	0	0	6	7	0	1	149	8	0	8
2022-Oct	2	259	34	10	22	12	0	0	6	7	0	1	150	8	0	9
2023-Jan	1	214	33	5	18	10	1	0	3	6	0	1	121	9	0	7
2023-Jan	2	215	33	5	19	10	1	0	3	6	0	1	121	9	0	7
2023-May	1	248	40	11	17	11	1	0	5	8	1	1	139	6	0	6
2023-May	2	248	40	11	17	11	1	0	5	8	1	1	139	6	0	6
Supplementary Table XXX: Number of participants per manufacturer and total number of participants for the CA 19-9 EQA results from 2019 to 2023.
Survey	sample	Total number of participants	Number of participants
			AB	AX	BE	BG	BIS	BW	DG	DO	FJ	HN	HU	RO	SI	SNI	TH
2019-Jan	1	169	23	8	10	17	1	2	4	4	1	1	0	94	2	0	1
2019-Jan	2	169	23	8	10	17	1	2	4	4	1	1	0	94	2	0	1
2019-May	1	195	30	12	12	16	1	0	3	4	1	1	1	108	3	0	2
2019-May	2	195	30	12	12	16	1	0	3	4	1	1	1	108	3	0	2
2019-Oct	1	220	39	12	12	20	1	0	5	5	1	1	0	118	4	0	2
2019-Oct	2	219	38	12	12	20	1	0	5	5	1	1	0	118	4	0	2
2020-Jan	1	176	24	6	9	13	1	1	6	6	0	2	0	100	6	0	1
2020-Jan	2	176	24	6	9	13	1	1	6	6	0	2	0	100	6	0	1
2020-May	1	194	30	7	8	14	0	0	3	5	0	2	0	114	8	0	3
2020-May	2	193	29	7	8	14	0	0	3	5	0	2	0	114	8	0	3
2020-Oct	1	219	34	6	10	16	1	0	5	8	2	2	0	123	9	1	2
2020-Oct	2	219	34	6	10	16	1	0	5	8	2	2	0	123	9	1	2
2021-Jan	1	176	22	6	10	8	1	1	4	6	1	2	0	105	9	1	0
2021-Jan	2	176	22	6	10	8	1	1	4	6	1	2	0	105	9	1	0
2021-May	1	189	30	6	7	13	0	0	3	4	1	2	0	114	7	0	2
2021-May	2	188	30	6	7	13	0	0	3	4	1	1	0	114	7	0	2
2021-Oct	1	214	38	4	9	14	0	0	5	6	2	2	0	125	5	1	3
2021-Oct	2	213	38	4	9	14	0	0	5	6	2	2	0	124	5	1	3
2022-Jan	1	177	26	6	8	9	1	1	4	6	2	1	0	107	6	0	0
2022-Jan	2	176	26	6	8	9	1	1	4	6	2	1	0	106	6	0	0
2022-May	1	183	34	3	8	10	1	0	3	3	1	1	0	111	6	0	2
2022-May	2	183	34	3	8	10	1	0	3	3	1	1	0	111	6	0	2
2022-Oct	1	206	38	4	11	12	0	0	4	6	0	0	0	124	5	1	1
2022-Oct	2	206	38	4	11	12	0	0	4	6	0	0	0	124	5	1	1
2023-Jan	1	165	34	4	9	8	1	0	2	5	1	0	0	93	6	0	1
2023-Jan	2	166	34	4	9	8	1	0	2	5	1	0	0	94	6	0	1
2023-May	1	192	43	3	7	10	1	0	3	5	1	0	0	112	6	0	1
2023-May	2	192	43	3	7	10	1	0	3	5	1	0	0	112	6	0	1
