# Supplementary material for: Longitudinal evaluation of external quality assessment results for CA 15-3, CA 19-9, and CA 125
Source: Front Mol Biosci. 2024 Jun 20;11:1401619. doi: 10.3389/fmolb.2024.1401619 (PMC11222321; doi:10.3389/fmolb.2024.1401619)
Supplement: Supplementary file 2 [file Table3.XLSX]

## Sheet: Supplement Table XXX
Supplementary Table 3: Percentage deviation relative to the mean for each manufacturer for CA 15-3, CA 19-9 and CA 125 EQA results between 2019 and 2023.
Deviations		CA 15-3			CA 19-9			CA 125
between	and	Min [%]	Median [%]	Max [%]	Min [%]	Median [%]	Max [%]	Min [%]	Median [%]	Max [%]
Abbott	Beckman	37.9845	89.3639	158.491	129.475	293.842	386.998	29.1413	99.2785	150.936
Abbott	Biomerieux	0.2	3.57968	18.75	117.398	285.045	419.444	21.1765	50.9241	72.5322
Abbott	Diasorin	0.223714	5.48871	18.0328	79.03	171.435	219.128	0.743494	7.06756	22.2084
Abbott	Roche	0.395257	6.9488	17.9954	215.042	549.492	785.581	42.4318	62.1512	88.535
Abbott	Siemens	0.224215	11.0876	19.3154	80.9002	180.549	233.333	9.76331	25.4569	41.0959
Abbott	Tosoh				142.424	522.925	822.481
Beckman	Biomerieux	52.9412	87.7607	149.191	0.619835	7.54266	18.3333	0.884354	22.9173	83.3873
Beckman	Diasorin	45.7014	90.2463	170.792	22.0679	44.4767	81.5603	21.5412	76.7301	136.246
Beckman	Roche	39.0374	82.957	128.964	12.7119	60.7033	109.887	1.4574	24.0298	52.1036
Beckman	Siemens	54.0107	107.799	168.608	11.235	39.452	70	16.2948	52.6556	81.8182
Beckman	Tosoh				17.179	57.8136	120.077
Biomerieux	Diasorin	0.223214	3.39305	17.4157	12.7513	36.1804	84.5833	15.7407	39.0763	62.0905
Biomerieux	Roche	0	7.86962	16.3488	14.6199	67.2408	136.279	0.515464	11.4255	25.2907
Biomerieux	Siemens	0.473934	6.17655	25	14.3216	37.5	89.2857	0.45045	23.8054	44.1341
Biomerieux	Tosoh				7.10383	58.8267	146.124
Diasorin	Roche	1.25786	8.14381	24.6014	61.4407	132.433	208.837	26.5509	50.4662	62.6651
Diasorin	Siemens	0.232019	6.68924	19.4307	1.37845	5.8791	25.6272	0	12.0746	50
Diasorin	Tosoh				15.4545	123.324	221.705
Roche	Siemens	5.26316	14.6212	24.036	74.1525	119.935	204.629	3.5461	29.4357	54.7771
Roche	Tosoh				0.176056	6.14057	39.8305
Siemens	Tosoh				29.3939	110.091	216.602
