# Supplementary material for: Longitudinal evaluation of external quality assessment results for CA 15-3, CA 19-9, and CA 125
Source: Front Mol Biosci. 2024 Jun 20;11:1401619. doi: 10.3389/fmolb.2024.1401619 (PMC11222321; doi:10.3389/fmolb.2024.1401619)
Supplement: Supplementary file 4 [file Table1.XLSX]

## Sheet: 292-CA-153 (bereinigt)
Supplementary Table 1: CA 15-3, CA 19-9 and CA 125 EQA results between 2019 and 2023.
Outliers that are most likely due to sample swaps, false magnitude (false unit) are marked in the last row with "*excluded".
AB = Abbot, AX = bioMérieux, BE = Beckman, BG= Siemens (Bayer Health), BIS = Biosource, BW = Siemens (Dade Behring), DG = Siemens (DPC Biermann), DO = Diasorin, FJ = Fujirebio, HN = Brahms, HU = Human, RO = Roche, SI = Siemens, SNI = Snibe Diagnostics, TH = Tosoh
Survey	EQA scheme	Tumor marker name	Participant number	Manufacturer code	Manufacturer code collectives	Reagent name	Device name	Sample number	Value [kU/l]
2019-01-01	292	CA 15-3	V4_0	AB	AB	ABBOTT	Abbott Architect	1	56
2019-01-01	292	CA 15-3	V4_0	AB	AB	ABBOTT	Abbott Architect	2	27.3
2019-01-01	292	CA 15-3	V4_1	DO	DO	DIASORIN	Diasorin Liaison XL	1	53.9
2019-01-01	292	CA 15-3	V4_1	DO	DO	DIASORIN	Diasorin Liaison XL	2	24.8
2019-01-01	292	CA 15-3	V4_2	AX	AX	BIOMERIEUX	BioMérieux Vidas	1	52.8
2019-01-01	292	CA 15-3	V4_2	AX	AX	BIOMERIEUX	BioMérieux Vidas	2	25.8
2019-01-01	292	CA 15-3	V4_3	AB	AB	ABBOTT	Abbott Architect	1	55.3
2019-01-01	292	CA 15-3	V4_3	AB	AB	ABBOTT	Abbott Architect	2	24.4
2019-01-01	292	CA 15-3	V4_4	AX	AX	BIOMERIEUX	BioMérieux Vidas	1	58
2019-01-01	292	CA 15-3	V4_4	AX	AX	BIOMERIEUX	BioMérieux Vidas	2	28.4
2019-01-01	292	CA 15-3	V4_5	AB	AB	ABBOTT	Abbott Architect	1	55.5
2019-01-01	292	CA 15-3	V4_5	AB	AB	ABBOTT	Abbott Architect	2	25.2
2019-01-01	292	CA 15-3	V4_6	AX	AX	BIOMERIEUX	BioMérieux Vidas	1	60.3
2019-01-01	292	CA 15-3	V4_6	AX	AX	BIOMERIEUX	BioMérieux Vidas	2	28.6
2019-01-01	292	CA 15-3	V4_7	AB	AB	ABBOTT	Abbott Architect	1	50.8
2019-01-01	292	CA 15-3	V4_7	AB	AB	ABBOTT	Abbott Architect	2	25.5
2019-01-01	292	CA 15-3	V4_8	AB	AB	ABBOTT	Abbott Architect	1	51.4
2019-01-01	292	CA 15-3	V4_8	AB	AB	ABBOTT	Abbott Architect	2	23.8
2019-01-01	292	CA 15-3	V4_9	AB	AB	ABBOTT	Abbott Architect	1	53.8
2019-01-01	292	CA 15-3	V4_9	AB	AB	ABBOTT	Abbott Architect	2	24.7
2019-01-01	292	CA 15-3	V4_10	AB	AB	ABBOTT	Abbott Architect	1	58.2
2019-01-01	292	CA 15-3	V4_10	AB	AB	ABBOTT	Abbott Architect	2	23.8
2019-01-01	292	CA 15-3	V4_11	AB	AB	ABBOTT	Abbott Architect	1	56.8	*excluded
2019-01-01	292	CA 15-3	V4_11	AB	AB	ABBOTT	Abbott Architect	2	104	*excluded
2019-01-01	292	CA 15-3	V4_12	AB	AB	ABBOTT	Abbott Architect	1	58
2019-01-01	292	CA 15-3	V4_12	AB	AB	ABBOTT	Abbott Architect	2	26
2019-01-01	292	CA 15-3	V4_13	AX	AX	BIOMERIEUX	BioMérieux Vidas	1	53.6
2019-01-01	292	CA 15-3	V4_13	AX	AX	BIOMERIEUX	BioMérieux Vidas	2	24.6
2019-01-01	292	CA 15-3	V4_14	AB	AB	ABBOTT	Abbott Architect	1	58.6
2019-01-01	292	CA 15-3	V4_14	AB	AB	ABBOTT	Abbott Architect	2	26.6
2019-01-01	292	CA 15-3	V4_15	AX	AX	BIOMERIEUX	BioMérieux Vidas	1	40.5	*excluded
2019-01-01	292	CA 15-3	V4_15	AX	AX	BIOMERIEUX	BioMérieux Vidas	2	13.5	*excluded
2019-01-01	292	CA 15-3	V4_16	AB	AB	ABBOTT	Abbott Architect	1	57.7
2019-01-01	292	CA 15-3	V4_16	AB	AB	ABBOTT	Abbott Architect	2	25.3
2019-01-01	292	CA 15-3	V4_17	AX	AX	BIOMERIEUX	BioMérieux Vidas	1	56.9
2019-01-01	292	CA 15-3	V4_17	AX	AX	BIOMERIEUX	BioMérieux Vidas	2	27.6
2019-01-01	292	CA 15-3	V4_18	AX	AX	BIOMERIEUX		1	43.2
2019-01-01	292	CA 15-3	V4_18	AX	AX	BIOMERIEUX		2	21.3
2019-01-01	292	CA 15-3	V4_19	AB	AB	ABBOTT	Abbott Architect	1	53.2
2019-01-01	292	CA 15-3	V4_19	AB	AB	ABBOTT	Abbott Architect	2	25.6
2019-01-01	292	CA 15-3	V4_20	AB	AB	ABBOTT	Abbott Architect	1	49.3
2019-01-01	292	CA 15-3	V4_20	AB	AB	ABBOTT	Abbott Architect	2	23.1
2019-01-01	292	CA 15-3	V4_21	AB	AB	ABBOTT	Abbott Architect	1	53.2
2019-01-01	292	CA 15-3	V4_21	AB	AB	ABBOTT	Abbott Architect	2	26
2019-01-01	292	CA 15-3	V4_22	AB	AB	ABBOTT	Abbott Architect	1	55.1
2019-01-01	292	CA 15-3	V4_22	AB	AB	ABBOTT	Abbott Architect	2	23.1
2019-01-01	292	CA 15-3	V4_23	AX	AX	BIOMERIEUX	BioMérieux Vidas	1	54.4
2019-01-01	292	CA 15-3	V4_23	AX	AX	BIOMERIEUX	BioMérieux Vidas	2	27.3
2019-01-01	292	CA 15-3	V4_24	AB	AB	ABBOTT	Abbott Architect	1	50.3
2019-01-01	292	CA 15-3	V4_24	AB	AB	ABBOTT	Abbott Architect	2	24.4
2019-01-01	292	CA 15-3	V4_25	DO	DO	DIASORIN	Diasorin Liaison XL	1	55.3
2019-01-01	292	CA 15-3	V4_25	DO	DO	DIASORIN	Diasorin Liaison XL	2	28.6
2019-01-01	292	CA 15-3	V4_26	TH		TOSOH BIOSCIENCE	Tosoh: andere Geräte	1	45
2019-01-01	292	CA 15-3	V4_26	TH		TOSOH BIOSCIENCE	Tosoh: andere Geräte	2	24.8
2019-01-01	292	CA 15-3	V4_27	DO	DO	DIASORIN	Diasorin Liaison	1	59.7
2019-01-01	292	CA 15-3	V4_27	DO	DO	DIASORIN	Diasorin Liaison	2	28.1
2019-01-01	292	CA 15-3	V4_28	AX	AX	BIOMERIEUX	BioMérieux Vidas	1	51
2019-01-01	292	CA 15-3	V4_28	AX	AX	BIOMERIEUX	BioMérieux Vidas	2	24
2019-01-01	292	CA 15-3	V4_29	HN		BRAHMS		1	71.6
2019-01-01	292	CA 15-3	V4_29	HN		BRAHMS		2	32.3
2019-01-01	292	CA 15-3	V4_30	AB	AB	ABBOTT	Abbott Architect	1	53.1
2019-01-01	292	CA 15-3	V4_30	AB	AB	ABBOTT	Abbott Architect	2	25.7
2019-01-01	292	CA 15-3	V4_31	AB	AB	ABBOTT	Abbott Architect	1	60.3
2019-01-01	292	CA 15-3	V4_31	AB	AB	ABBOTT	Abbott Architect	2	25.6
2019-01-01	292	CA 15-3	V4_32	AX	AX	BIOMERIEUX	BioMérieux Vidas	1	67.2
2019-01-01	292	CA 15-3	V4_32	AX	AX	BIOMERIEUX	BioMérieux Vidas	2	27.6
2019-01-01	292	CA 15-3	V4_33	AB	AB	ABBOTT	Abbott Architect	1	50.7
2019-01-01	292	CA 15-3	V4_33	AB	AB	ABBOTT	Abbott Architect	2	26.4
2019-01-01	292	CA 15-3	V4_34	AX	AX	BIOMERIEUX	BioMérieux Vidas	1	19.8	*excluded
2019-01-01	292	CA 15-3	V4_34	AX	AX	BIOMERIEUX	BioMérieux Vidas	2	55.3	*excluded
2019-01-01	292	CA 15-3	V4_35	AB	AB	ABBOTT	Abbott Architect	1	53.6
2019-01-01	292	CA 15-3	V4_35	AB	AB	ABBOTT	Abbott Architect	2	24.9
2019-01-01	292	CA 15-3	V4_36	AB	AB	ABBOTT	Abbott Architect	1	56
2019-01-01	292	CA 15-3	V4_36	AB	AB	ABBOTT	Abbott Architect	2	26.1
2019-01-01	292	CA 15-3	V4_37	TH		TOSOH BIOSCIENCE	Tosoh AIA900	1	43.9
2019-01-01	292	CA 15-3	V4_37	TH		TOSOH BIOSCIENCE	Tosoh AIA900	2	24.7
2019-01-01	292	CA 15-3	V4_38	BE	BE	BECKMAN COULTER	Beckman Unicel DX-System	1	29.7
2019-01-01	292	CA 15-3	V4_38	BE	BE	BECKMAN COULTER	Beckman Unicel DX-System	2	16
2019-01-01	292	CA 15-3	V4_39	BE	BE	BECKMAN COULTER	Beckman Unicel DX-System	1	32
2019-01-01	292	CA 15-3	V4_39	BE	BE	BECKMAN COULTER	Beckman Unicel DX-System	2	17
2019-01-01	292	CA 15-3	V4_40	BE	BE	BECKMAN COULTER	Beckman Unicel DX-System	1	26.8
2019-01-01	292	CA 15-3	V4_40	BE	BE	BECKMAN COULTER	Beckman Unicel DX-System	2	15.2
2019-01-01	292	CA 15-3	V4_41	BE	BE	BECKMAN COULTER	Beckman Unicel DX-System	1	25
2019-01-01	292	CA 15-3	V4_41	BE	BE	BECKMAN COULTER	Beckman Unicel DX-System	2	16.3
2019-01-01	292	CA 15-3	V4_42	BE	BE	BECKMAN COULTER	Beckman Access	1	28.2
2019-01-01	292	CA 15-3	V4_42	BE	BE	BECKMAN COULTER	Beckman Access	2	15.7
2019-01-01	292	CA 15-3	V4_43	BE	BE	BECKMAN COULTER	Beckman Unicel DX-System	1	33.6
2019-01-01	292	CA 15-3	V4_43	BE	BE	BECKMAN COULTER	Beckman Unicel DX-System	2	16.4
2019-01-01	292	CA 15-3	V4_44	BIS		BIOSOURCE		1	34.3
2019-01-01	292	CA 15-3	V4_44	BIS		BIOSOURCE		2	16.9
2019-01-01	292	CA 15-3	V4_45	BE	BE	BECKMAN COULTER	Beckman Unicel DX-System	1	28.5
2019-01-01	292	CA 15-3	V4_45	BE	BE	BECKMAN COULTER	Beckman Unicel DX-System	2	14.2
2019-01-01	292	CA 15-3	V4_46	BE	BE	BECKMAN COULTER	Beckman Unicel DX-System	1	27.2
2019-01-01	292	CA 15-3	V4_46	BE	BE	BECKMAN COULTER	Beckman Unicel DX-System	2	14.4
2019-01-01	292	CA 15-3	V4_47	BE	BE	BECKMAN COULTER	Beckman Unicel DX-System	1	24.1
2019-01-01	292	CA 15-3	V4_47	BE	BE	BECKMAN COULTER	Beckman Unicel DX-System	2	17.8
2019-01-01	292	CA 15-3	V4_48	BE	BE	BECKMAN COULTER	Beckman Unicel DX-System	1	31.3
2019-01-01	292	CA 15-3	V4_48	BE	BE	BECKMAN COULTER	Beckman Unicel DX-System	2	18
2019-01-01	292	CA 15-3	V4_49	DG	SI	SIEMENS (DPC Biermann)	Siemens (DPC Biermann) Immulite	1	46.3
2019-01-01	292	CA 15-3	V4_49	DG	SI	SIEMENS (DPC Biermann)	Siemens (DPC Biermann) Immulite	2	25
2019-01-01	292	CA 15-3	V4_50	BG	SI	SIEMENS (Bayer Health)	Siemens (Bayer Healthcare) Centaur	1	70
2019-01-01	292	CA 15-3	V4_50	BG	SI	SIEMENS (Bayer Health)	Siemens (Bayer Healthcare) Centaur	2	31
2019-01-01	292	CA 15-3	V4_51	BG	SI	SIEMENS (Bayer Health)	Siemens (Bayer Healthcare) Centaur	1	63.5
2019-01-01	292	CA 15-3	V4_51	BG	SI	SIEMENS (Bayer Health)	Siemens (Bayer Healthcare) Centaur	2	28
2019-01-01	292	CA 15-3	V4_52	BG	SI	SIEMENS (Bayer Health)	Siemens (Bayer Healthcare) Centaur	1	65.7
2019-01-01	292	CA 15-3	V4_52	BG	SI	SIEMENS (Bayer Health)	Siemens (Bayer Healthcare) Centaur	2	31.5
2019-01-01	292	CA 15-3	V4_53	BG	SI	SIEMENS (Bayer Health)	Siemens (Bayer Healthcare) Centaur	1	63.3
2019-01-01	292	CA 15-3	V4_53	BG	SI	SIEMENS (Bayer Health)	Siemens (Bayer Healthcare) Centaur	2	30
2019-01-01	292	CA 15-3	V4_54	BG	SI	SIEMENS (Bayer Health)	Siemens (Bayer Healthcare) Centaur	1	62
2019-01-01	292	CA 15-3	V4_54	BG	SI	SIEMENS (Bayer Health)	Siemens (Bayer Healthcare) Centaur	2	32
2019-01-01	292	CA 15-3	V4_55	BG	SI	SIEMENS (Bayer Health)	Siemens (Bayer Healthcare) Centaur	1	63.2
2019-01-01	292	CA 15-3	V4_55	BG	SI	SIEMENS (Bayer Health)	Siemens (Bayer Healthcare) Centaur	2	30.3
2019-01-01	292	CA 15-3	V4_56	BG	SI	SIEMENS (Bayer Health)	Siemens (Bayer Healthcare) Centaur	1	61
2019-01-01	292	CA 15-3	V4_56	BG	SI	SIEMENS (Bayer Health)	Siemens (Bayer Healthcare) Centaur	2	29
2019-01-01	292	CA 15-3	V4_57	BG	SI	SIEMENS (Bayer Health)	Siemens (Bayer Healthcare) Centaur	1	65.2
2019-01-01	292	CA 15-3	V4_57	BG	SI	SIEMENS (Bayer Health)	Siemens (Bayer Healthcare) Centaur	2	29.6
2019-01-01	292	CA 15-3	V4_58	BG	SI	SIEMENS (Bayer Health)	Siemens (Bayer Healthcare) Centaur	1	63
2019-01-01	292	CA 15-3	V4_58	BG	SI	SIEMENS (Bayer Health)	Siemens (Bayer Healthcare) Centaur	2	28.1
2019-01-01	292	CA 15-3	V4_59	BG	SI	SIEMENS (Bayer Health)	Siemens (Bayer Healthcare) Centaur	1	63.7
2019-01-01	292	CA 15-3	V4_59	BG	SI	SIEMENS (Bayer Health)	Siemens (Bayer Healthcare) Centaur	2	28.7
2019-01-01	292	CA 15-3	V4_60	BG	SI	SIEMENS (Bayer Health)	Siemens (Bayer Healthcare) Centaur	1	70.9
2019-01-01	292	CA 15-3	V4_60	BG	SI	SIEMENS (Bayer Health)	Siemens (Bayer Healthcare) Centaur	2	34.8
2019-01-01	292	CA 15-3	V4_61	BG	SI	SIEMENS (Bayer Health)	Siemens (Bayer Healthcare) Centaur	1	61.2
2019-01-01	292	CA 15-3	V4_61	BG	SI	SIEMENS (Bayer Health)	Siemens (Bayer Healthcare) Centaur	2	30.8
2019-01-01	292	CA 15-3	V4_62	BG	SI	SIEMENS (Bayer Health)	Siemens (Bayer Healthcare) Centaur	1	59.1
2019-01-01	292	CA 15-3	V4_62	BG	SI	SIEMENS (Bayer Health)	Siemens (Bayer Healthcare) Centaur	2	28.3
2019-01-01	292	CA 15-3	V4_63	BG	SI	SIEMENS (Bayer Health)	Siemens (Bayer Healthcare) Centaur	1	64.6
2019-01-01	292	CA 15-3	V4_63	BG	SI	SIEMENS (Bayer Health)	Siemens (Bayer Healthcare) Centaur	2	30.3
2019-01-01	292	CA 15-3	V4_64	DG	SI	SIEMENS (DPC Biermann)	Siemens (DPC Biermann) Immulite 2000	1	44.6
2019-01-01	292	CA 15-3	V4_64	DG	SI	SIEMENS (DPC Biermann)	Siemens (DPC Biermann) Immulite 2000	2	22.8
2019-01-01	292	CA 15-3	V4_65	BW	SI	SIEMENS (Dade Behring)	Siemens (Dade-Behring) Dimension Vista	1	46.5
2019-01-01	292	CA 15-3	V4_65	BW	SI	SIEMENS (Dade Behring)	Siemens (Dade-Behring) Dimension Vista	2	23.1
2019-01-01	292	CA 15-3	V4_66	BG	SI	SIEMENS (Bayer Health)	Siemens: Atellica IM	1	62.9
2019-01-01	292	CA 15-3	V4_66	BG	SI	SIEMENS (Bayer Health)	Siemens: Atellica IM	2	30.5
2019-01-01	292	CA 15-3	V4_67	BG	SI	SIEMENS (Bayer Health)	Siemens (Bayer Healthcare) Centaur	1	62.1
2019-01-01	292	CA 15-3	V4_67	BG	SI	SIEMENS (Bayer Health)	Siemens (Bayer Healthcare) Centaur	2	28
2019-01-01	292	CA 15-3	V4_68	BG	SI	SIEMENS (Bayer Health)	Siemens (Bayer Healthcare) Centaur	1	67.5
2019-01-01	292	CA 15-3	V4_68	BG	SI	SIEMENS (Bayer Health)	Siemens (Bayer Healthcare) Centaur	2	28.1
2019-01-01	292	CA 15-3	V4_69	DG	SI	SIEMENS (DPC Biermann)	Siemens (DPC Biermann) Immulite 2000	1	51.5
2019-01-01	292	CA 15-3	V4_69	DG	SI	SIEMENS (DPC Biermann)	Siemens (DPC Biermann) Immulite 2000	2	30.3
2019-01-01	292	CA 15-3	V4_70	DG	SI	SIEMENS (DPC Biermann)	Siemens (DPC Biermann) Immulite	1	44.3
2019-01-01	292	CA 15-3	V4_70	DG	SI	SIEMENS (DPC Biermann)	Siemens (DPC Biermann) Immulite	2	25.4
2019-01-01	292	CA 15-3	V4_71	BG	SI	SIEMENS (Bayer Health)	Siemens (Bayer Healthcare) Centaur	1	61.9
2019-01-01	292	CA 15-3	V4_71	BG	SI	SIEMENS (Bayer Health)	Siemens (Bayer Healthcare) Centaur	2	29
2019-01-01	292	CA 15-3	V4_72	SI	SI	SIEMENS HEALTHINEERS	Siemens (Bayer Healthcare) Centaur	1	53.8
2019-01-01	292	CA 15-3	V4_72	SI	SI	SIEMENS HEALTHINEERS	Siemens (Bayer Healthcare) Centaur	2	26.4
2019-01-01	292	CA 15-3	V4_73	BW	SI	SIEMENS (Dade Behring)	Siemens (Dade-Behring) Dimension Vista	1	47.5
2019-01-01	292	CA 15-3	V4_73	BW	SI	SIEMENS (Dade Behring)	Siemens (Dade-Behring) Dimension Vista	2	23.5
2019-01-01	292	CA 15-3	V4_74	BG	SI	SIEMENS (Bayer Health)	Siemens (Bayer Healthcare) Centaur	1	66.5
2019-01-01	292	CA 15-3	V4_74	BG	SI	SIEMENS (Bayer Health)	Siemens (Bayer Healthcare) Centaur	2	31.1
2019-01-01	292	CA 15-3	V4_75	DG	SI	SIEMENS (DPC Biermann)	Siemens (DPC Biermann) Immulite	1	50.6
2019-01-01	292	CA 15-3	V4_75	DG	SI	SIEMENS (DPC Biermann)	Siemens (DPC Biermann) Immulite	2	33.6
2019-01-01	292	CA 15-3	V4_76	SI	SI	SIEMENS HEALTHINEERS	Siemens: Atellica IM	1	57.9
2019-01-01	292	CA 15-3	V4_76	SI	SI	SIEMENS HEALTHINEERS	Siemens: Atellica IM	2	28.7
2019-01-01	292	CA 15-3	V4_77	RO	RO	ROCHE DIAGNOSTICS	Roche Elecsys-Systeme/Cobas e602	1	53.2
2019-01-01	292	CA 15-3	V4_77	RO	RO	ROCHE DIAGNOSTICS	Roche Elecsys-Systeme/Cobas e602	2	25.4
2019-01-01	292	CA 15-3	V4_78	RO	RO	ROCHE DIAGNOSTICS	Roche Cobas (8000) System (e801)	1	45.4
2019-01-01	292	CA 15-3	V4_78	RO	RO	ROCHE DIAGNOSTICS	Roche Cobas (8000) System (e801)	2	23.5
2019-01-01	292	CA 15-3	V4_79	RO	RO	ROCHE DIAGNOSTICS	Roche Cobas (8000) System (e801)	1	44.2
2019-01-01	292	CA 15-3	V4_79	RO	RO	ROCHE DIAGNOSTICS	Roche Cobas (8000) System (e801)	2	23
2019-01-01	292	CA 15-3	V4_80	RO	RO	ROCHE DIAGNOSTICS	Roche Cobas (6000) System (c501/502/e601)	1	54
2019-01-01	292	CA 15-3	V4_80	RO	RO	ROCHE DIAGNOSTICS	Roche Cobas (6000) System (c501/502/e601)	2	24.4
2019-01-01	292	CA 15-3	V4_81	RO	RO	ROCHE DIAGNOSTICS	Roche Cobas (6000) System (c501/502/e601)	1	52.1
2019-01-01	292	CA 15-3	V4_81	RO	RO	ROCHE DIAGNOSTICS	Roche Cobas (6000) System (c501/502/e601)	2	26.4
2019-01-01	292	CA 15-3	V4_82	RO	RO	ROCHE DIAGNOSTICS	Roche Cobas (6000) System (c501/502/e601)	1	54
2019-01-01	292	CA 15-3	V4_82	RO	RO	ROCHE DIAGNOSTICS	Roche Cobas (6000) System (c501/502/e601)	2	25.6
2019-01-01	292	CA 15-3	V4_83	RO	RO	ROCHE DIAGNOSTICS	Roche Cobas (6000) System (c501/502/e601)	1	51.9
2019-01-01	292	CA 15-3	V4_83	RO	RO	ROCHE DIAGNOSTICS	Roche Cobas (6000) System (c501/502/e601)	2	26.8
2019-01-01	292	CA 15-3	V4_84	RO	RO	ROCHE DIAGNOSTICS	Roche Cobas e411	1	50.5
2019-01-01	292	CA 15-3	V4_84	RO	RO	ROCHE DIAGNOSTICS	Roche Cobas e411	2	24.9
2019-01-01	292	CA 15-3	V4_85	RO	RO	ROCHE DIAGNOSTICS	Roche Cobas (8000) System (e801)	1	44.5
2019-01-01	292	CA 15-3	V4_85	RO	RO	ROCHE DIAGNOSTICS	Roche Cobas (8000) System (e801)	2	21.7
2019-01-01	292	CA 15-3	V4_86	RO	RO	ROCHE DIAGNOSTICS	Roche Cobas (8000) System (e801)	1	50.1
2019-01-01	292	CA 15-3	V4_86	RO	RO	ROCHE DIAGNOSTICS	Roche Cobas (8000) System (e801)	2	24.6
2019-01-01	292	CA 15-3	V4_87	RO	RO	ROCHE DIAGNOSTICS	Roche Cobas (6000) System (c501/502/e601)	1	53.1
2019-01-01	292	CA 15-3	V4_87	RO	RO	ROCHE DIAGNOSTICS	Roche Cobas (6000) System (c501/502/e601)	2	25.6
2019-01-01	292	CA 15-3	V4_88	RO	RO	ROCHE DIAGNOSTICS	Roche Elecsys-Systeme/Cobas e602	1	47
2019-01-01	292	CA 15-3	V4_88	RO	RO	ROCHE DIAGNOSTICS	Roche Elecsys-Systeme/Cobas e602	2	23
2019-01-01	292	CA 15-3	V4_89	RO	RO	ROCHE DIAGNOSTICS	Roche Cobas (6000) System (c501/502/e601)	1	49
2019-01-01	292	CA 15-3	V4_89	RO	RO	ROCHE DIAGNOSTICS	Roche Cobas (6000) System (c501/502/e601)	2	24
2019-01-01	292	CA 15-3	V4_90	RO	RO	ROCHE DIAGNOSTICS	Roche Cobas e411	1	58
2019-01-01	292	CA 15-3	V4_90	RO	RO	ROCHE DIAGNOSTICS	Roche Cobas e411	2	27.8
2019-01-01	292	CA 15-3	V4_91	RO	RO	ROCHE DIAGNOSTICS	Roche Cobas (8000) System (c701/702)	1	44.4
2019-01-01	292	CA 15-3	V4_91	RO	RO	ROCHE DIAGNOSTICS	Roche Cobas (8000) System (c701/702)	2	21.8
2019-01-01	292	CA 15-3	V4_92	RO	RO	ROCHE DIAGNOSTICS	Roche Elecsys-Systeme/Cobas e602	1	54.8
2019-01-01	292	CA 15-3	V4_92	RO	RO	ROCHE DIAGNOSTICS	Roche Elecsys-Systeme/Cobas e602	2	26.9
2019-01-01	292	CA 15-3	V4_93	RO	RO	ROCHE DIAGNOSTICS	Roche: andere Geräte	1	44.8
2019-01-01	292	CA 15-3	V4_93	RO	RO	ROCHE DIAGNOSTICS	Roche: andere Geräte	2	22.3
2019-01-01	292	CA 15-3	V4_94	RO	RO	ROCHE DIAGNOSTICS	Roche Cobas e411	1	55.2
2019-01-01	292	CA 15-3	V4_94	RO	RO	ROCHE DIAGNOSTICS	Roche Cobas e411	2	25.9
2019-01-01	292	CA 15-3	V4_95	RO	RO	ROCHE DIAGNOSTICS	Roche Cobas (8000) System (c701/702)	1	48.8
2019-01-01	292	CA 15-3	V4_95	RO	RO	ROCHE DIAGNOSTICS	Roche Cobas (8000) System (c701/702)	2	24.4
2019-01-01	292	CA 15-3	V4_96	RO	RO	ROCHE DIAGNOSTICS	Roche Elecsys-Systeme/Cobas e602	1	50.9
2019-01-01	292	CA 15-3	V4_96	RO	RO	ROCHE DIAGNOSTICS	Roche Elecsys-Systeme/Cobas e602	2	25.6
2019-01-01	292	CA 15-3	V4_97	RO	RO	ROCHE DIAGNOSTICS	Roche Cobas (8000) System (c701/702)	1	53.3
2019-01-01	292	CA 15-3	V4_97	RO	RO	ROCHE DIAGNOSTICS	Roche Cobas (8000) System (c701/702)	2	24.7
2019-01-01	292	CA 15-3	V4_98	RO	RO	ROCHE DIAGNOSTICS	Roche Modular-Systeme	1	44.6
2019-01-01	292	CA 15-3	V4_98	RO	RO	ROCHE DIAGNOSTICS	Roche Modular-Systeme	2	23.1
2019-01-01	292	CA 15-3	V4_99	RO	RO	ROCHE DIAGNOSTICS	Roche Cobas (6000) System (c501/502/e601)	1	54.4
2019-01-01	292	CA 15-3	V4_99	RO	RO	ROCHE DIAGNOSTICS	Roche Cobas (6000) System (c501/502/e601)	2	24.7
2019-01-01	292	CA 15-3	V4_100	RO	RO	ROCHE DIAGNOSTICS	Roche Modular-Systeme	1	55.7
2019-01-01	292	CA 15-3	V4_100	RO	RO	ROCHE DIAGNOSTICS	Roche Modular-Systeme	2	25.6
2019-01-01	292	CA 15-3	V4_101	RO	RO	ROCHE DIAGNOSTICS		1	47.8
2019-01-01	292	CA 15-3	V4_101	RO	RO	ROCHE DIAGNOSTICS		2	24.1
2019-01-01	292	CA 15-3	V4_102	RO	RO	ROCHE DIAGNOSTICS	Roche Cobas e411	1	52
2019-01-01	292	CA 15-3	V4_102	RO	RO	ROCHE DIAGNOSTICS	Roche Cobas e411	2	24.5
2019-01-01	292	CA 15-3	V4_103	RO	RO	ROCHE DIAGNOSTICS	Roche Cobas (6000) System (c501/502/e601)	1	49
2019-01-01	292	CA 15-3	V4_103	RO	RO	ROCHE DIAGNOSTICS	Roche Cobas (6000) System (c501/502/e601)	2	24.2
2019-01-01	292	CA 15-3	V4_104	RO	RO	ROCHE DIAGNOSTICS	Roche Elecsys-Systeme/Cobas e602	1	55
2019-01-01	292	CA 15-3	V4_104	RO	RO	ROCHE DIAGNOSTICS	Roche Elecsys-Systeme/Cobas e602	2	26.5
2019-01-01	292	CA 15-3	V4_105	RO	RO	ROCHE DIAGNOSTICS	Roche Cobas (6000) System (c501/502/e601)	1	54
2019-01-01	292	CA 15-3	V4_105	RO	RO	ROCHE DIAGNOSTICS	Roche Cobas (6000) System (c501/502/e601)	2	26
2019-01-01	292	CA 15-3	V4_106	RO	RO	ROCHE DIAGNOSTICS	Roche Modular-Systeme	1	53
2019-01-01	292	CA 15-3	V4_106	RO	RO	ROCHE DIAGNOSTICS	Roche Modular-Systeme	2	25.1
2019-01-01	292	CA 15-3	V4_107	RO	RO	ROCHE DIAGNOSTICS	Roche Cobas (8000) System (e801)	1	44.5
2019-01-01	292	CA 15-3	V4_107	RO	RO	ROCHE DIAGNOSTICS	Roche Cobas (8000) System (e801)	2	21.4
2019-01-01	292	CA 15-3	V4_108	RO	RO	ROCHE DIAGNOSTICS	Roche Cobas (6000) System (c501/502/e601)	1	57.9
2019-01-01	292	CA 15-3	V4_108	RO	RO	ROCHE DIAGNOSTICS	Roche Cobas (6000) System (c501/502/e601)	2	28
2019-01-01	292	CA 15-3	V4_109	RO	RO	ROCHE DIAGNOSTICS	Roche Elecsys-Systeme/Cobas e602	1	59.8
2019-01-01	292	CA 15-3	V4_109	RO	RO	ROCHE DIAGNOSTICS	Roche Elecsys-Systeme/Cobas e602	2	27.3
2019-01-01	292	CA 15-3	V4_110	RO	RO	ROCHE DIAGNOSTICS	Roche Elecsys-Systeme/Cobas e602	1	55.9
2019-01-01	292	CA 15-3	V4_110	RO	RO	ROCHE DIAGNOSTICS	Roche Elecsys-Systeme/Cobas e602	2	27.7
2019-01-01	292	CA 15-3	V4_111	RO	RO	ROCHE DIAGNOSTICS	Roche Cobas (8000) System (e801)	1	48.4
2019-01-01	292	CA 15-3	V4_111	RO	RO	ROCHE DIAGNOSTICS	Roche Cobas (8000) System (e801)	2	24.5
2019-01-01	292	CA 15-3	V4_112	RO	RO	ROCHE DIAGNOSTICS	Roche Cobas (8000) System (e801)	1	45.7
2019-01-01	292	CA 15-3	V4_112	RO	RO	ROCHE DIAGNOSTICS	Roche Cobas (8000) System (e801)	2	23.6
2019-01-01	292	CA 15-3	V4_113	RO	RO	ROCHE DIAGNOSTICS	Roche Cobas e411	1	57.4
2019-01-01	292	CA 15-3	V4_113	RO	RO	ROCHE DIAGNOSTICS	Roche Cobas e411	2	28.3
2019-01-01	292	CA 15-3	V4_114	RO	RO	ROCHE DIAGNOSTICS	Roche Elecsys-Systeme/Cobas e602	1	59.8
2019-01-01	292	CA 15-3	V4_114	RO	RO	ROCHE DIAGNOSTICS	Roche Elecsys-Systeme/Cobas e602	2	27.8
2019-01-01	292	CA 15-3	V4_115	RO	RO	ROCHE DIAGNOSTICS	Roche Cobas (6000) System (c501/502/e601)	1	58
2019-01-01	292	CA 15-3	V4_115	RO	RO	ROCHE DIAGNOSTICS	Roche Cobas (6000) System (c501/502/e601)	2	26.7
2019-01-01	292	CA 15-3	V4_116	RO	RO	ROCHE DIAGNOSTICS	Roche Modular-Systeme	1	53
2019-01-01	292	CA 15-3	V4_116	RO	RO	ROCHE DIAGNOSTICS	Roche Modular-Systeme	2	27.5
2019-01-01	292	CA 15-3	V4_117	RO	RO	ROCHE DIAGNOSTICS	Roche Cobas (8000) System (e801)	1	52.9
2019-01-01	292	CA 15-3	V4_117	RO	RO	ROCHE DIAGNOSTICS	Roche Cobas (8000) System (e801)	2	27.3
2019-01-01	292	CA 15-3	V4_118	RO	RO	ROCHE DIAGNOSTICS	Roche Cobas (6000) System (c501/502/e601)	1	47.5
2019-01-01	292	CA 15-3	V4_118	RO	RO	ROCHE DIAGNOSTICS	Roche Cobas (6000) System (c501/502/e601)	2	23.1
2019-01-01	292	CA 15-3	V4_119	RO	RO	ROCHE DIAGNOSTICS	Roche Cobas (6000) System (c501/502/e601)	1	59.1
2019-01-01	292	CA 15-3	V4_119	RO	RO	ROCHE DIAGNOSTICS	Roche Cobas (6000) System (c501/502/e601)	2	27.7
2019-01-01	292	CA 15-3	V4_120	RO	RO	ROCHE DIAGNOSTICS	Roche Modular-Systeme	1	55.3
2019-01-01	292	CA 15-3	V4_120	RO	RO	ROCHE DIAGNOSTICS	Roche Modular-Systeme	2	26.6
2019-01-01	292	CA 15-3	V4_121	RO	RO	ROCHE DIAGNOSTICS	Roche Cobas (8000) System (e801)	1	47
2019-01-01	292	CA 15-3	V4_121	RO	RO	ROCHE DIAGNOSTICS	Roche Cobas (8000) System (e801)	2	23
2019-01-01	292	CA 15-3	V4_122	RO	RO	ROCHE DIAGNOSTICS	Roche Cobas (6000) System (c501/502/e601)	1	50
2019-01-01	292	CA 15-3	V4_122	RO	RO	ROCHE DIAGNOSTICS	Roche Cobas (6000) System (c501/502/e601)	2	25
2019-01-01	292	CA 15-3	V4_123	RO	RO	ROCHE DIAGNOSTICS	Roche Elecsys-Systeme/Cobas e602	1	48.9
2019-01-01	292	CA 15-3	V4_123	RO	RO	ROCHE DIAGNOSTICS	Roche Elecsys-Systeme/Cobas e602	2	24
2019-01-01	292	CA 15-3	V4_124	RO	RO	ROCHE DIAGNOSTICS	Roche Elecsys-Systeme/Cobas e602	1	55
2019-01-01	292	CA 15-3	V4_124	RO	RO	ROCHE DIAGNOSTICS	Roche Elecsys-Systeme/Cobas e602	2	26.2
2019-01-01	292	CA 15-3	V4_125	RO	RO	ROCHE DIAGNOSTICS	Roche Elecsys-Systeme/Cobas e602	1	53.7
2019-01-01	292	CA 15-3	V4_125	RO	RO	ROCHE DIAGNOSTICS	Roche Elecsys-Systeme/Cobas e602	2	26
2019-01-01	292	CA 15-3	V4_126	RO	RO	ROCHE DIAGNOSTICS	Roche Cobas (6000) System (c501/502/e601)	1	51.9
2019-01-01	292	CA 15-3	V4_126	RO	RO	ROCHE DIAGNOSTICS	Roche Cobas (6000) System (c501/502/e601)	2	24.4
2019-01-01	292	CA 15-3	V4_127	RO	RO	ROCHE DIAGNOSTICS	Roche Cobas (8000) System (e801)	1	44.1
2019-01-01	292	CA 15-3	V4_127	RO	RO	ROCHE DIAGNOSTICS	Roche Cobas (8000) System (e801)	2	22.7
2019-01-01	292	CA 15-3	V4_128	RO	RO	ROCHE DIAGNOSTICS	Roche Elecsys-Systeme/Cobas e602	1	49.6
2019-01-01	292	CA 15-3	V4_128	RO	RO	ROCHE DIAGNOSTICS	Roche Elecsys-Systeme/Cobas e602	2	24.3
2019-01-01	292	CA 15-3	V4_129	RO	RO	ROCHE DIAGNOSTICS	Roche Elecsys-Systeme/Cobas e602	1	51.7
2019-01-01	292	CA 15-3	V4_129	RO	RO	ROCHE DIAGNOSTICS	Roche Elecsys-Systeme/Cobas e602	2	24.6
2019-01-01	292	CA 15-3	V4_130	RO	RO	ROCHE DIAGNOSTICS	Roche Cobas (6000) System (c501/502/e601)	1	50.5
2019-01-01	292	CA 15-3	V4_130	RO	RO	ROCHE DIAGNOSTICS	Roche Cobas (6000) System (c501/502/e601)	2	24.7
2019-01-01	292	CA 15-3	V4_131	RO	RO	ROCHE DIAGNOSTICS	Roche Elecsys-Systeme/Cobas e602	1	53.3
2019-01-01	292	CA 15-3	V4_131	RO	RO	ROCHE DIAGNOSTICS	Roche Elecsys-Systeme/Cobas e602	2	25.3
2019-01-01	292	CA 15-3	V4_132	RO	RO	ROCHE DIAGNOSTICS	Roche Cobas (6000) System (c501/502/e601)	1	63
2019-01-01	292	CA 15-3	V4_132	RO	RO	ROCHE DIAGNOSTICS	Roche Cobas (6000) System (c501/502/e601)	2	26
2019-01-01	292	CA 15-3	V4_133	RO	RO	ROCHE DIAGNOSTICS	Roche Cobas (8000) System (e801)	1	44.4
2019-01-01	292	CA 15-3	V4_133	RO	RO	ROCHE DIAGNOSTICS	Roche Cobas (8000) System (e801)	2	21.9
2019-01-01	292	CA 15-3	V4_134	RO	RO	ROCHE DIAGNOSTICS	Roche Cobas (6000) System (c501/502/e601)	1	58
2019-01-01	292	CA 15-3	V4_134	RO	RO	ROCHE DIAGNOSTICS	Roche Cobas (6000) System (c501/502/e601)	2	25.3
2019-01-01	292	CA 15-3	V4_135	RO	RO	ROCHE DIAGNOSTICS	Roche Cobas (6000) System (c501/502/e601)	1	57.5
2019-01-01	292	CA 15-3	V4_135	RO	RO	ROCHE DIAGNOSTICS	Roche Cobas (6000) System (c501/502/e601)	2	26.4
2019-01-01	292	CA 15-3	V4_136	RO	RO	ROCHE DIAGNOSTICS	Roche Cobas (6000) System (c501/502/e601)	1	62
2019-01-01	292	CA 15-3	V4_136	RO	RO	ROCHE DIAGNOSTICS	Roche Cobas (6000) System (c501/502/e601)	2	29
2019-01-01	292	CA 15-3	V4_137	RO	RO	ROCHE DIAGNOSTICS		1	50.5
2019-01-01	292	CA 15-3	V4_137	RO	RO	ROCHE DIAGNOSTICS		2	24.4
2019-01-01	292	CA 15-3	V4_138	RO	RO	ROCHE DIAGNOSTICS	Roche Elecsys-Systeme/Cobas e602	1	55.3
2019-01-01	292	CA 15-3	V4_138	RO	RO	ROCHE DIAGNOSTICS	Roche Elecsys-Systeme/Cobas e602	2	25.8
2019-01-01	292	CA 15-3	V4_139	RO	RO	ROCHE DIAGNOSTICS	Roche Elecsys-Systeme/Cobas e602	1	52
2019-01-01	292	CA 15-3	V4_139	RO	RO	ROCHE DIAGNOSTICS	Roche Elecsys-Systeme/Cobas e602	2	26.1
2019-01-01	292	CA 15-3	V4_140	RO	RO	ROCHE DIAGNOSTICS	Roche Cobas (8000) System (e801)	1	47
2019-01-01	292	CA 15-3	V4_140	RO	RO	ROCHE DIAGNOSTICS	Roche Cobas (8000) System (e801)	2	23
2019-01-01	292	CA 15-3	V4_141	RO	RO	ROCHE DIAGNOSTICS	Roche Cobas e411	1	56
2019-01-01	292	CA 15-3	V4_141	RO	RO	ROCHE DIAGNOSTICS	Roche Cobas e411	2	26.4
2019-01-01	292	CA 15-3	V4_142	RO	RO	ROCHE DIAGNOSTICS	Roche Cobas (6000) System (c501/502/e601)	1	54
2019-01-01	292	CA 15-3	V4_142	RO	RO	ROCHE DIAGNOSTICS	Roche Cobas (6000) System (c501/502/e601)	2	25.5
2019-01-01	292	CA 15-3	V4_143	RO	RO	ROCHE DIAGNOSTICS	Roche Cobas (6000) System (c501/502/e601)	1	51
2019-01-01	292	CA 15-3	V4_143	RO	RO	ROCHE DIAGNOSTICS	Roche Cobas (6000) System (c501/502/e601)	2	24.7
2019-01-01	292	CA 15-3	V4_144	RO	RO	ROCHE DIAGNOSTICS	Roche Cobas (8000) System (e801)	1	47.3
2019-01-01	292	CA 15-3	V4_144	RO	RO	ROCHE DIAGNOSTICS	Roche Cobas (8000) System (e801)	2	23.8
2019-01-01	292	CA 15-3	V4_145	RO	RO	ROCHE DIAGNOSTICS	Roche Modular-Systeme	1	52.1
2019-01-01	292	CA 15-3	V4_145	RO	RO	ROCHE DIAGNOSTICS	Roche Modular-Systeme	2	24.5
2019-01-01	292	CA 15-3	V4_146	RO	RO	ROCHE DIAGNOSTICS	Roche Elecsys-Systeme/Cobas e602	1	53.2
2019-01-01	292	CA 15-3	V4_146	RO	RO	ROCHE DIAGNOSTICS	Roche Elecsys-Systeme/Cobas e602	2	24
2019-01-01	292	CA 15-3	V4_147	RO	RO	ROCHE DIAGNOSTICS	Roche Cobas (8000) System (e801)	1	48
2019-01-01	292	CA 15-3	V4_147	RO	RO	ROCHE DIAGNOSTICS	Roche Cobas (8000) System (e801)	2	24.3
2019-01-01	292	CA 15-3	V4_148	RO	RO	ROCHE DIAGNOSTICS	Roche Cobas (6000) System (c501/502/e601)	1	55.5
2019-01-01	292	CA 15-3	V4_148	RO	RO	ROCHE DIAGNOSTICS	Roche Cobas (6000) System (c501/502/e601)	2	26.5
2019-01-01	292	CA 15-3	V4_149	RO	RO	ROCHE DIAGNOSTICS	Roche Cobas (6000) System (c501/502/e601)	1	52.7
2019-01-01	292	CA 15-3	V4_149	RO	RO	ROCHE DIAGNOSTICS	Roche Cobas (6000) System (c501/502/e601)	2	25.4
2019-01-01	292	CA 15-3	V4_150	RO	RO	ROCHE DIAGNOSTICS	Roche Elecsys-Systeme/Cobas e602	1	53.7
2019-01-01	292	CA 15-3	V4_150	RO	RO	ROCHE DIAGNOSTICS	Roche Elecsys-Systeme/Cobas e602	2	25.1
2019-01-01	292	CA 15-3	V4_151	RO	RO	ROCHE DIAGNOSTICS	Roche: andere Geräte	1	49.2
2019-01-01	292	CA 15-3	V4_151	RO	RO	ROCHE DIAGNOSTICS	Roche: andere Geräte	2	25.1
2019-01-01	292	CA 15-3	V4_152	RO	RO	ROCHE DIAGNOSTICS	Roche Cobas (8000) System (e801)	1	44.6
2019-01-01	292	CA 15-3	V4_152	RO	RO	ROCHE DIAGNOSTICS	Roche Cobas (8000) System (e801)	2	21.4
2019-01-01	292	CA 15-3	V4_153	RO	RO	ROCHE DIAGNOSTICS	Roche Cobas e411	1	48.6
2019-01-01	292	CA 15-3	V4_153	RO	RO	ROCHE DIAGNOSTICS	Roche Cobas e411	2	24.2
2019-01-01	292	CA 15-3	V4_154	RO	RO	ROCHE DIAGNOSTICS	Roche Elecsys-Systeme/Cobas e602	1	56.5
2019-01-01	292	CA 15-3	V4_154	RO	RO	ROCHE DIAGNOSTICS	Roche Elecsys-Systeme/Cobas e602	2	27.1
2019-01-01	292	CA 15-3	V4_155	RO	RO	ROCHE DIAGNOSTICS	Roche Cobas e411	1	55.8
2019-01-01	292	CA 15-3	V4_155	RO	RO	ROCHE DIAGNOSTICS	Roche Cobas e411	2	27.8
2019-01-01	292	CA 15-3	V4_156	RO	RO	ROCHE DIAGNOSTICS	Roche Cobas e411	1	48.5
2019-01-01	292	CA 15-3	V4_156	RO	RO	ROCHE DIAGNOSTICS	Roche Cobas e411	2	23.9
2019-01-01	292	CA 15-3	V4_157	RO	RO	ROCHE DIAGNOSTICS	Roche Elecsys-Systeme/Cobas e602	1	57
2019-01-01	292	CA 15-3	V4_157	RO	RO	ROCHE DIAGNOSTICS	Roche Elecsys-Systeme/Cobas e602	2	28.6
2019-01-01	292	CA 15-3	V4_158	RO	RO	ROCHE DIAGNOSTICS	Roche Cobas (6000) System (c501/502/e601)	1	55.7
2019-01-01	292	CA 15-3	V4_158	RO	RO	ROCHE DIAGNOSTICS	Roche Cobas (6000) System (c501/502/e601)	2	25.2
2019-01-01	292	CA 15-3	V4_159	RO	RO	ROCHE DIAGNOSTICS	Roche Cobas (6000) System (c501/502/e601)	1	50.8
2019-01-01	292	CA 15-3	V4_159	RO	RO	ROCHE DIAGNOSTICS	Roche Cobas (6000) System (c501/502/e601)	2	25.3
2019-01-01	292	CA 15-3	V4_160	RO	RO	ROCHE DIAGNOSTICS	Roche Cobas e411	1	52.7
2019-01-01	292	CA 15-3	V4_160	RO	RO	ROCHE DIAGNOSTICS	Roche Cobas e411	2	26.8
2019-01-01	292	CA 15-3	V4_161	RO	RO	ROCHE DIAGNOSTICS	Roche Modular-Systeme	1	53.7
2019-01-01	292	CA 15-3	V4_161	RO	RO	ROCHE DIAGNOSTICS	Roche Modular-Systeme	2	26
2019-01-01	292	CA 15-3	V4_162	RO	RO	ROCHE DIAGNOSTICS	Roche Cobas (6000) System (c501/502/e601)	1	60.6
2019-01-01	292	CA 15-3	V4_162	RO	RO	ROCHE DIAGNOSTICS	Roche Cobas (6000) System (c501/502/e601)	2	27
2019-01-01	292	CA 15-3	V4_163	RO	RO	ROCHE DIAGNOSTICS	Roche: andere Geräte	1	53.3
2019-01-01	292	CA 15-3	V4_163	RO	RO	ROCHE DIAGNOSTICS	Roche: andere Geräte	2	26.7
2019-01-01	292	CA 15-3	V4_164	RO	RO	ROCHE DIAGNOSTICS	Roche Cobas e411	1	49.9
2019-01-01	292	CA 15-3	V4_164	RO	RO	ROCHE DIAGNOSTICS	Roche Cobas e411	2	26.3
2019-01-01	292	CA 15-3	V4_165	RO	RO	ROCHE DIAGNOSTICS	Roche Cobas (8000) System (c701/702)	1	48.6
2019-01-01	292	CA 15-3	V4_165	RO	RO	ROCHE DIAGNOSTICS	Roche Cobas (8000) System (c701/702)	2	23.6
2019-01-01	292	CA 15-3	V4_166	RO	RO	ROCHE DIAGNOSTICS	Roche Cobas e411	1	60.3
2019-01-01	292	CA 15-3	V4_166	RO	RO	ROCHE DIAGNOSTICS	Roche Cobas e411	2	28.9
2019-01-01	292	CA 15-3	V4_167	RO	RO	ROCHE DIAGNOSTICS	Roche Elecsys-Systeme/Cobas e602	1	55.1
2019-01-01	292	CA 15-3	V4_167	RO	RO	ROCHE DIAGNOSTICS	Roche Elecsys-Systeme/Cobas e602	2	25.4
2019-01-01	292	CA 15-3	V4_168	RO	RO	ROCHE DIAGNOSTICS	Roche Elecsys-Systeme/Cobas e602	1	56
2019-01-01	292	CA 15-3	V4_168	RO	RO	ROCHE DIAGNOSTICS	Roche Elecsys-Systeme/Cobas e602	2	25.6
2019-01-01	292	CA 15-3	V4_169	RO	RO	ROCHE DIAGNOSTICS	Roche Cobas (8000) System (c701/702)	1	44.4
2019-01-01	292	CA 15-3	V4_169	RO	RO	ROCHE DIAGNOSTICS	Roche Cobas (8000) System (c701/702)	2	21.8
2019-01-01	292	CA 15-3	V4_170	RO	RO	ROCHE DIAGNOSTICS	Roche Modular-Systeme	1	52.5
2019-01-01	292	CA 15-3	V4_170	RO	RO	ROCHE DIAGNOSTICS	Roche Modular-Systeme	2	25.9
2019-01-01	292	CA 15-3	V4_171	RO	RO	ROCHE DIAGNOSTICS	Roche Cobas (8000) System (e801)	1	46.9
2019-01-01	292	CA 15-3	V4_171	RO	RO	ROCHE DIAGNOSTICS	Roche Cobas (8000) System (e801)	2	22.8
2019-01-01	292	CA 15-3	V4_172					1	55
2019-01-01	292	CA 15-3	V4_172					2	27
2019-01-01	292	CA 15-3	V4_173				Sonstige Systeme	1	62.2
2019-01-01	292	CA 15-3	V4_173				Sonstige Systeme	2	31.4
2019-01-01	292	CA 15-3	V4_174	FJ		FUJIREBIO	Sonstige Systeme	1	28.8
2019-01-01	292	CA 15-3	V4_174	FJ		FUJIREBIO	Sonstige Systeme	2	17.2
2019-05-01	292	CA 15-3	V4_175	AB	AB	ABBOTT	Abbott Architect	1	21
2019-05-01	292	CA 15-3	V4_175	AB	AB	ABBOTT	Abbott Architect	2	41
2019-05-01	292	CA 15-3	V4_0	AB	AB	ABBOTT	Abbott Architect	1	21
2019-05-01	292	CA 15-3	V4_0	AB	AB	ABBOTT	Abbott Architect	2	39.3
2019-05-01	292	CA 15-3	V4_1	DO	DO	DIASORIN	Diasorin Liaison XL	1	21.7
2019-05-01	292	CA 15-3	V4_1	DO	DO	DIASORIN	Diasorin Liaison XL	2	42.2
2019-05-01	292	CA 15-3	V4_2	AX	AX	BIOMERIEUX	BioMérieux Vidas	1	24.1
2019-05-01	292	CA 15-3	V4_2	AX	AX	BIOMERIEUX	BioMérieux Vidas	2	40.5
2019-05-01	292	CA 15-3	V4_3	AB	AB	ABBOTT	Abbott Architect	1	20.3
2019-05-01	292	CA 15-3	V4_3	AB	AB	ABBOTT	Abbott Architect	2	39
2019-05-01	292	CA 15-3	V4_4	AX	AX	BIOMERIEUX	BioMérieux Vidas	1	23.2
2019-05-01	292	CA 15-3	V4_4	AX	AX	BIOMERIEUX	BioMérieux Vidas	2	42.5
2019-05-01	292	CA 15-3	V4_5	AB	AB	ABBOTT	Abbott Architect	1	20.1
2019-05-01	292	CA 15-3	V4_5	AB	AB	ABBOTT	Abbott Architect	2	40.3
2019-05-01	292	CA 15-3	V4_7	AB	AB	ABBOTT	Abbott Architect	1	20.8
2019-05-01	292	CA 15-3	V4_7	AB	AB	ABBOTT	Abbott Architect	2	41.7
2019-05-01	292	CA 15-3	V4_176	AB	AB	ABBOTT	Abbott Architect	1	19.3
2019-05-01	292	CA 15-3	V4_176	AB	AB	ABBOTT	Abbott Architect	2	38.9
2019-05-01	292	CA 15-3	V4_8	AB	AB	ABBOTT	Abbott Architect	1	19
2019-05-01	292	CA 15-3	V4_8	AB	AB	ABBOTT	Abbott Architect	2	40
2019-05-01	292	CA 15-3	V4_177	AX	AX	BIOMERIEUX	BioMérieux Vidas	1	24.2
2019-05-01	292	CA 15-3	V4_177	AX	AX	BIOMERIEUX	BioMérieux Vidas	2	44.4
2019-05-01	292	CA 15-3	V4_178	AB	AB	ABBOTT	Abbott Architect	1	22.1
2019-05-01	292	CA 15-3	V4_178	AB	AB	ABBOTT	Abbott Architect	2	43.2
2019-05-01	292	CA 15-3	V4_179	AX	AX	BIOMERIEUX	BioMérieux Vidas	1	24.9
2019-05-01	292	CA 15-3	V4_179	AX	AX	BIOMERIEUX	BioMérieux Vidas	2	43.2
2019-05-01	292	CA 15-3	V4_11	AB	AB	ABBOTT	Abbott Architect	1	20.4
2019-05-01	292	CA 15-3	V4_11	AB	AB	ABBOTT	Abbott Architect	2	38.3
2019-05-01	292	CA 15-3	V4_62	AB	AB	ABBOTT	Abbott: andere Geräte	1	20.4
2019-05-01	292	CA 15-3	V4_62	AB	AB	ABBOTT	Abbott: andere Geräte	2	38.7
2019-05-01	292	CA 15-3	V4_12	AB	AB	ABBOTT	Abbott Architect	1	20
2019-05-01	292	CA 15-3	V4_12	AB	AB	ABBOTT	Abbott Architect	2	40
2019-05-01	292	CA 15-3	V4_13	AX	AX	BIOMERIEUX	BioMérieux Vidas	1	20.2
2019-05-01	292	CA 15-3	V4_13	AX	AX	BIOMERIEUX	BioMérieux Vidas	2	32.4
2019-05-01	292	CA 15-3	V4_14	AB	AB	ABBOTT	Abbott Architect	1	21
2019-05-01	292	CA 15-3	V4_14	AB	AB	ABBOTT	Abbott Architect	2	41.2
2019-05-01	292	CA 15-3	V4_180	DO	DO	DIASORIN	Diasorin Liaison	1	22.7
2019-05-01	292	CA 15-3	V4_180	DO	DO	DIASORIN	Diasorin Liaison	2	45.3
2019-05-01	292	CA 15-3	V4_16	AB	AB	ABBOTT	Abbott Architect	1	20.4
2019-05-01	292	CA 15-3	V4_16	AB	AB	ABBOTT	Abbott Architect	2	41.2
2019-05-01	292	CA 15-3	V4_181	AB	AB	ABBOTT	Abbott Architect	1	20.2
2019-05-01	292	CA 15-3	V4_181	AB	AB	ABBOTT	Abbott Architect	2	40.5
2019-05-01	292	CA 15-3	V4_182	AB	AB	ABBOTT	Abbott Architect	1	22
2019-05-01	292	CA 15-3	V4_182	AB	AB	ABBOTT	Abbott Architect	2	42
2019-05-01	292	CA 15-3	V4_17	AX	AX	BIOMERIEUX	BioMérieux Vidas	1	23.3
2019-05-01	292	CA 15-3	V4_17	AX	AX	BIOMERIEUX	BioMérieux Vidas	2	41.9
2019-05-01	292	CA 15-3	V4_19	AB	AB	ABBOTT	Abbott Architect	1	21.7
2019-05-01	292	CA 15-3	V4_19	AB	AB	ABBOTT	Abbott Architect	2	49.5
2019-05-01	292	CA 15-3	V4_183	AB	AB	ABBOTT	Abbott Architect	1	19.9
2019-05-01	292	CA 15-3	V4_183	AB	AB	ABBOTT	Abbott Architect	2	40.3
2019-05-01	292	CA 15-3	V4_20	AB	AB	ABBOTT	Abbott Architect	1	213	*excluded
2019-05-01	292	CA 15-3	V4_20	AB	AB	ABBOTT	Abbott Architect	2	40.1	*excluded
2019-05-01	292	CA 15-3	V4_21	AB	AB	ABBOTT	Abbott Architect	1	20.3
2019-05-01	292	CA 15-3	V4_21	AB	AB	ABBOTT	Abbott Architect	2	38
2019-05-01	292	CA 15-3	V4_22	AB	AB	ABBOTT	Abbott Architect	1	22.6
2019-05-01	292	CA 15-3	V4_22	AB	AB	ABBOTT	Abbott Architect	2	40.5
2019-05-01	292	CA 15-3	V4_184	DO	DO	DIASORIN	Diasorin Liaison XL	1	21.9
2019-05-01	292	CA 15-3	V4_184	DO	DO	DIASORIN	Diasorin Liaison XL	2	42.8
2019-05-01	292	CA 15-3	V4_23	AX	AX	BIOMERIEUX	BioMérieux Vidas	1	23
2019-05-01	292	CA 15-3	V4_23	AX	AX	BIOMERIEUX	BioMérieux Vidas	2	44.3
2019-05-01	292	CA 15-3	V4_185	AX	AX	BIOMERIEUX	BioMérieux Vidas	1	24.3
2019-05-01	292	CA 15-3	V4_185	AX	AX	BIOMERIEUX	BioMérieux Vidas	2	40.2
2019-05-01	292	CA 15-3	V4_186	AX	AX	BIOMERIEUX	BioMérieux Vidas	1	24.2
2019-05-01	292	CA 15-3	V4_186	AX	AX	BIOMERIEUX	BioMérieux Vidas	2	41.5
2019-05-01	292	CA 15-3	V4_187	AB	AB	ABBOTT	Abbott Architect	1	20.8
2019-05-01	292	CA 15-3	V4_187	AB	AB	ABBOTT	Abbott Architect	2	40.1
2019-05-01	292	CA 15-3	V4_26	TH		TOSOH BIOSCIENCE	Tosoh: andere Geräte	1	23.4
2019-05-01	292	CA 15-3	V4_26	TH		TOSOH BIOSCIENCE	Tosoh: andere Geräte	2	38.8
2019-05-01	292	CA 15-3	V4_188	AB	AB	ABBOTT	Abbott Architect	1	20.4
2019-05-01	292	CA 15-3	V4_188	AB	AB	ABBOTT	Abbott Architect	2	39.4
2019-05-01	292	CA 15-3	V4_28	AX	AX	BIOMERIEUX	BioMérieux Vidas	1	21
2019-05-01	292	CA 15-3	V4_28	AX	AX	BIOMERIEUX	BioMérieux Vidas	2	39
2019-05-01	292	CA 15-3	V4_189	AX	AX	BIOMERIEUX	BioMérieux Vidas	1	23.6
2019-05-01	292	CA 15-3	V4_189	AX	AX	BIOMERIEUX	BioMérieux Vidas	2	42.6
2019-05-01	292	CA 15-3	V4_29	HN		BRAHMS	Brahms Kryptor	1	25.9
2019-05-01	292	CA 15-3	V4_29	HN		BRAHMS	Brahms Kryptor	2	51.7
2019-05-01	292	CA 15-3	V4_190	DO	DO	DIASORIN	Diasorin Liaison	1	22.9
2019-05-01	292	CA 15-3	V4_190	DO	DO	DIASORIN	Diasorin Liaison	2	43.2
2019-05-01	292	CA 15-3	V4_32	AX	AX	BIOMERIEUX	BioMérieux Vidas	1	23.3
2019-05-01	292	CA 15-3	V4_32	AX	AX	BIOMERIEUX	BioMérieux Vidas	2	39.3
2019-05-01	292	CA 15-3	V4_191	AB	AB	ABBOTT	Abbott: Alinity	1	21.2
2019-05-01	292	CA 15-3	V4_191	AB	AB	ABBOTT	Abbott: Alinity	2	40.5
2019-05-01	292	CA 15-3	V4_192	AX	AX	BIOMERIEUX	BioMérieux Vidas	1	23.3
2019-05-01	292	CA 15-3	V4_192	AX	AX	BIOMERIEUX	BioMérieux Vidas	2	40.3
2019-05-01	292	CA 15-3	V4_33	AB	AB	ABBOTT	Abbott Architect	1	20.5
2019-05-01	292	CA 15-3	V4_33	AB	AB	ABBOTT	Abbott Architect	2	38.5
2019-05-01	292	CA 15-3	V4_35	AB	AB	ABBOTT	Abbott Architect	1	20.9
2019-05-01	292	CA 15-3	V4_35	AB	AB	ABBOTT	Abbott Architect	2	40.6
2019-05-01	292	CA 15-3	V4_193	TH		TOSOH BIOSCIENCE	Tosoh AIA360	1	13.3
2019-05-01	292	CA 15-3	V4_193	TH		TOSOH BIOSCIENCE	Tosoh AIA360	2	33.8
2019-05-01	292	CA 15-3	V4_36	AB	AB	ABBOTT	Abbott Architect	1	19.8
2019-05-01	292	CA 15-3	V4_36	AB	AB	ABBOTT	Abbott Architect	2	40.7
2019-05-01	292	CA 15-3	V4_37	TH		TOSOH BIOSCIENCE	Tosoh AIA900	1	19.3
2019-05-01	292	CA 15-3	V4_37	TH		TOSOH BIOSCIENCE	Tosoh AIA900	2	31.5
2019-05-01	292	CA 15-3	V4_194	AB	AB	ABBOTT	Abbott Architect	1	22.4
2019-05-01	292	CA 15-3	V4_194	AB	AB	ABBOTT	Abbott Architect	2	40.9
2019-05-01	292	CA 15-3	V4_38	BE	BE	BECKMAN COULTER	Beckman Unicel DX-System	1	14
2019-05-01	292	CA 15-3	V4_38	BE	BE	BECKMAN COULTER	Beckman Unicel DX-System	2	23.6
2019-05-01	292	CA 15-3	V4_195	BE	BE	BECKMAN COULTER	Beckman Access	1	13.1
2019-05-01	292	CA 15-3	V4_195	BE	BE	BECKMAN COULTER	Beckman Access	2	21.7
2019-05-01	292	CA 15-3	V4_39	BE	BE	BECKMAN COULTER	Beckman Unicel DX-System	1	14
2019-05-01	292	CA 15-3	V4_39	BE	BE	BECKMAN COULTER	Beckman Unicel DX-System	2	22.9
2019-05-01	292	CA 15-3	V4_40	BE	BE	BECKMAN COULTER	Beckman Unicel DX-System	1	13.9
2019-05-01	292	CA 15-3	V4_40	BE	BE	BECKMAN COULTER	Beckman Unicel DX-System	2	23.7
2019-05-01	292	CA 15-3	V4_41	BE	BE	BECKMAN COULTER	Beckman Unicel DX-System	1	13.8
2019-05-01	292	CA 15-3	V4_41	BE	BE	BECKMAN COULTER	Beckman Unicel DX-System	2	23.6
2019-05-01	292	CA 15-3	V4_196	BE	BE	BECKMAN COULTER	Beckman Unicel DX-System	1	14.5
2019-05-01	292	CA 15-3	V4_196	BE	BE	BECKMAN COULTER	Beckman Unicel DX-System	2	22.7
2019-05-01	292	CA 15-3	V4_42	BE	BE	BECKMAN COULTER	Beckman Access	1	12.4
2019-05-01	292	CA 15-3	V4_42	BE	BE	BECKMAN COULTER	Beckman Access	2	20
2019-05-01	292	CA 15-3	V4_45	BE	BE	BECKMAN COULTER	Beckman Unicel DX-System	1	15.1
2019-05-01	292	CA 15-3	V4_45	BE	BE	BECKMAN COULTER	Beckman Unicel DX-System	2	21.7
2019-05-01	292	CA 15-3	V4_46	BE	BE	BECKMAN COULTER	Beckman Unicel DX-System	1	14.8
2019-05-01	292	CA 15-3	V4_46	BE	BE	BECKMAN COULTER	Beckman Unicel DX-System	2	23.5
2019-05-01	292	CA 15-3	V4_47	BE	BE	BECKMAN COULTER	Beckman Unicel DX-System	1	14.6
2019-05-01	292	CA 15-3	V4_47	BE	BE	BECKMAN COULTER	Beckman Unicel DX-System	2	24.8
2019-05-01	292	CA 15-3	V4_48	BE	BE	BECKMAN COULTER	Beckman Unicel DX-System	1	17.3
2019-05-01	292	CA 15-3	V4_48	BE	BE	BECKMAN COULTER	Beckman Unicel DX-System	2	28.8
2019-05-01	292	CA 15-3	V4_197	BE	BE	BECKMAN COULTER	Beckman Unicel DX-System	1	14.1
2019-05-01	292	CA 15-3	V4_197	BE	BE	BECKMAN COULTER	Beckman Unicel DX-System	2	23
2019-05-01	292	CA 15-3	V4_198	BE	BE	BECKMAN COULTER	Beckman Access	1	13
2019-05-01	292	CA 15-3	V4_198	BE	BE	BECKMAN COULTER	Beckman Access	2	22.9
2019-05-01	292	CA 15-3	V4_50	BG	SI	SIEMENS (Bayer Health)	Siemens (Bayer Healthcare) Centaur	1	22
2019-05-01	292	CA 15-3	V4_50	BG	SI	SIEMENS (Bayer Health)	Siemens (Bayer Healthcare) Centaur	2	47
2019-05-01	292	CA 15-3	V4_51	BG	SI	SIEMENS (Bayer Health)	Siemens (Bayer Healthcare) Centaur	1	25.9
2019-05-01	292	CA 15-3	V4_51	BG	SI	SIEMENS (Bayer Health)	Siemens (Bayer Healthcare) Centaur	2	50.7
2019-05-01	292	CA 15-3	V4_53	BG	SI	SIEMENS (Bayer Health)	Siemens (Bayer Healthcare) Centaur	1	25.3
2019-05-01	292	CA 15-3	V4_53	BG	SI	SIEMENS (Bayer Health)	Siemens (Bayer Healthcare) Centaur	2	51.4
2019-05-01	292	CA 15-3	V4_54	BG	SI	SIEMENS (Bayer Health)	Siemens (Bayer Healthcare) Centaur	1	23.6
2019-05-01	292	CA 15-3	V4_54	BG	SI	SIEMENS (Bayer Health)	Siemens (Bayer Healthcare) Centaur	2	47.6
2019-05-01	292	CA 15-3	V4_56	BG	SI	SIEMENS (Bayer Health)	Siemens (Bayer Healthcare) Centaur	1	26
2019-05-01	292	CA 15-3	V4_56	BG	SI	SIEMENS (Bayer Health)	Siemens (Bayer Healthcare) Centaur	2	51
2019-05-01	292	CA 15-3	V4_57	BG	SI	SIEMENS (Bayer Health)	Siemens (Bayer Healthcare) Centaur	1	24.7
2019-05-01	292	CA 15-3	V4_57	BG	SI	SIEMENS (Bayer Health)	Siemens (Bayer Healthcare) Centaur	2	49.7
2019-05-01	292	CA 15-3	V4_58	BG	SI	SIEMENS (Bayer Health)	Siemens (Bayer Healthcare) Centaur	1	21.6
2019-05-01	292	CA 15-3	V4_58	BG	SI	SIEMENS (Bayer Health)	Siemens (Bayer Healthcare) Centaur	2	43.2
2019-05-01	292	CA 15-3	V4_59	BG	SI	SIEMENS (Bayer Health)	Siemens (Bayer Healthcare) Centaur	1	22.9
2019-05-01	292	CA 15-3	V4_59	BG	SI	SIEMENS (Bayer Health)	Siemens (Bayer Healthcare) Centaur	2	45.5
2019-05-01	292	CA 15-3	V4_61	BG	SI	SIEMENS (Bayer Health)	Siemens (Bayer Healthcare) Centaur	1	24.5
2019-05-01	292	CA 15-3	V4_61	BG	SI	SIEMENS (Bayer Health)	Siemens (Bayer Healthcare) Centaur	2	48.5
2019-05-01	292	CA 15-3	V4_63	BG	SI	SIEMENS (Bayer Health)	Siemens (Bayer Healthcare) Centaur	1	23.3
2019-05-01	292	CA 15-3	V4_63	BG	SI	SIEMENS (Bayer Health)	Siemens (Bayer Healthcare) Centaur	2	46.9
2019-05-01	292	CA 15-3	V4_199	BG	SI	SIEMENS (Bayer Health)	Siemens (Bayer Healthcare) Centaur	1	23.5
2019-05-01	292	CA 15-3	V4_199	BG	SI	SIEMENS (Bayer Health)	Siemens (Bayer Healthcare) Centaur	2	45.3
2019-05-01	292	CA 15-3	V4_200	DG	SI	SIEMENS (DPC Biermann)	Siemens (DPC Biermann) Immulite 2000	1	22.8
2019-05-01	292	CA 15-3	V4_200	DG	SI	SIEMENS (DPC Biermann)	Siemens (DPC Biermann) Immulite 2000	2	36.1
2019-05-01	292	CA 15-3	V4_66	BG	SI	SIEMENS (Bayer Health)	Siemens: Atellica IM	1	25.3
2019-05-01	292	CA 15-3	V4_66	BG	SI	SIEMENS (Bayer Health)	Siemens: Atellica IM	2	50.3
2019-05-01	292	CA 15-3	V4_67	BG	SI	SIEMENS (Bayer Health)	Siemens (Bayer Healthcare) Centaur	1	23.6
2019-05-01	292	CA 15-3	V4_67	BG	SI	SIEMENS (Bayer Health)	Siemens (Bayer Healthcare) Centaur	2	42.6
2019-05-01	292	CA 15-3	V4_201	BG	SI	SIEMENS (Bayer Health)	Siemens (Bayer Healthcare) Centaur	1	20.5
2019-05-01	292	CA 15-3	V4_201	BG	SI	SIEMENS (Bayer Health)	Siemens (Bayer Healthcare) Centaur	2	44.7
2019-05-01	292	CA 15-3	V4_202	DG	SI	SIEMENS (DPC Biermann)	Siemens (DPC Biermann) Immulite	1	24.8
2019-05-01	292	CA 15-3	V4_202	DG	SI	SIEMENS (DPC Biermann)	Siemens (DPC Biermann) Immulite	2	33.5
2019-05-01	292	CA 15-3	V4_70	DG	SI	SIEMENS (DPC Biermann)	Siemens (DPC Biermann) Immulite	1	24.3
2019-05-01	292	CA 15-3	V4_70	DG	SI	SIEMENS (DPC Biermann)	Siemens (DPC Biermann) Immulite	2	36.4
2019-05-01	292	CA 15-3	V4_71	BG	SI	SIEMENS (Bayer Health)	Siemens (Bayer Healthcare) Centaur	1	22.7
2019-05-01	292	CA 15-3	V4_71	BG	SI	SIEMENS (Bayer Health)	Siemens (Bayer Healthcare) Centaur	2	51.9
2019-05-01	292	CA 15-3	V4_72	SI	SI	SIEMENS HEALTHINEERS	Siemens (Bayer Healthcare) Centaur	1	26.4
2019-05-01	292	CA 15-3	V4_72	SI	SI	SIEMENS HEALTHINEERS	Siemens (Bayer Healthcare) Centaur	2	51.7
2019-05-01	292	CA 15-3	V4_76	SI	SI	SIEMENS HEALTHINEERS	Siemens: Atellica IM	1	24.9
2019-05-01	292	CA 15-3	V4_76	SI	SI	SIEMENS HEALTHINEERS	Siemens: Atellica IM	2	47.7
2019-05-01	292	CA 15-3	V4_203	SI	SI	SIEMENS HEALTHINEERS	Siemens (Bayer Healthcare) Centaur	1
2019-05-01	292	CA 15-3	V4_203	SI	SI	SIEMENS HEALTHINEERS	Siemens (Bayer Healthcare) Centaur	2	69
2019-05-01	292	CA 15-3	V4_203	SI	SI	SIEMENS HEALTHINEERS	Siemens (Bayer Healthcare) Centaur	1	31
2019-05-01	292	CA 15-3	V4_203	SI	SI	SIEMENS HEALTHINEERS	Siemens (Bayer Healthcare) Centaur	2
2019-05-01	292	CA 15-3	V4_204	BG	SI	SIEMENS (Bayer Health)	Siemens (Bayer Healthcare) Centaur	1	25.5
2019-05-01	292	CA 15-3	V4_204	BG	SI	SIEMENS (Bayer Health)	Siemens (Bayer Healthcare) Centaur	2	50.3
2019-05-01	292	CA 15-3	V4_77	RO	RO	ROCHE DIAGNOSTICS	Roche Cobas (6000) System (c501/502/e601)	1	20.1
2019-05-01	292	CA 15-3	V4_77	RO	RO	ROCHE DIAGNOSTICS	Roche Cobas (6000) System (c501/502/e601)	2	38.7
2019-05-01	292	CA 15-3	V4_78	RO	RO	ROCHE DIAGNOSTICS	Roche Cobas (8000) System (e801)	1	19.8
2019-05-01	292	CA 15-3	V4_78	RO	RO	ROCHE DIAGNOSTICS	Roche Cobas (8000) System (e801)	2	36
2019-05-01	292	CA 15-3	V4_79	RO	RO	ROCHE DIAGNOSTICS	Roche Cobas (8000) System (e801)	1	18.2
2019-05-01	292	CA 15-3	V4_79	RO	RO	ROCHE DIAGNOSTICS	Roche Cobas (8000) System (e801)	2	33.4
2019-05-01	292	CA 15-3	V4_80	RO	RO	ROCHE DIAGNOSTICS	Roche Cobas (6000) System (c501/502/e601)	1	21.5
2019-05-01	292	CA 15-3	V4_80	RO	RO	ROCHE DIAGNOSTICS	Roche Cobas (6000) System (c501/502/e601)	2	38.8
2019-05-01	292	CA 15-3	V4_81	RO	RO	ROCHE DIAGNOSTICS	Roche Cobas (6000) System (c501/502/e601)	1	24.1
2019-05-01	292	CA 15-3	V4_81	RO	RO	ROCHE DIAGNOSTICS	Roche Cobas (6000) System (c501/502/e601)	2	43.4
2019-05-01	292	CA 15-3	V4_82	RO	RO	ROCHE DIAGNOSTICS	Roche Cobas (6000) System (c501/502/e601)	1	22.4
2019-05-01	292	CA 15-3	V4_82	RO	RO	ROCHE DIAGNOSTICS	Roche Cobas (6000) System (c501/502/e601)	2	42.6
2019-05-01	292	CA 15-3	V4_205	RO	RO	ROCHE DIAGNOSTICS	Roche Cobas (8000) System (e801)	1	19.4
2019-05-01	292	CA 15-3	V4_205	RO	RO	ROCHE DIAGNOSTICS	Roche Cobas (8000) System (e801)	2	37
2019-05-01	292	CA 15-3	V4_206	RO	RO	ROCHE DIAGNOSTICS	Roche Elecsys-Systeme/Cobas e602	1	21.9
2019-05-01	292	CA 15-3	V4_206	RO	RO	ROCHE DIAGNOSTICS	Roche Elecsys-Systeme/Cobas e602	2	39.5
2019-05-01	292	CA 15-3	V4_83	RO	RO	ROCHE DIAGNOSTICS	Roche Cobas (6000) System (c501/502/e601)	1	21.3
2019-05-01	292	CA 15-3	V4_83	RO	RO	ROCHE DIAGNOSTICS	Roche Cobas (6000) System (c501/502/e601)	2	40.1
2019-05-01	292	CA 15-3	V4_207	RO	RO	ROCHE DIAGNOSTICS	Roche Elecsys-Systeme/Cobas e602	1	22
2019-05-01	292	CA 15-3	V4_207	RO	RO	ROCHE DIAGNOSTICS	Roche Elecsys-Systeme/Cobas e602	2	39.6
2019-05-01	292	CA 15-3	V4_84	RO	RO	ROCHE DIAGNOSTICS	Roche Cobas e411	1	22
2019-05-01	292	CA 15-3	V4_84	RO	RO	ROCHE DIAGNOSTICS	Roche Cobas e411	2	41.2
2019-05-01	292	CA 15-3	V4_55	RO	RO	ROCHE DIAGNOSTICS	Roche Cobas (8000) System (e801)	1	21.3
2019-05-01	292	CA 15-3	V4_55	RO	RO	ROCHE DIAGNOSTICS	Roche Cobas (8000) System (e801)	2	38.6
2019-05-01	292	CA 15-3	V4_86	RO	RO	ROCHE DIAGNOSTICS	Roche Cobas (8000) System (e801)	1	21.3
2019-05-01	292	CA 15-3	V4_86	RO	RO	ROCHE DIAGNOSTICS	Roche Cobas (8000) System (e801)	2	16.4
2019-05-01	292	CA 15-3	V4_87	RO	RO	ROCHE DIAGNOSTICS	Roche Cobas (6000) System (c501/502/e601)	1	21.2
2019-05-01	292	CA 15-3	V4_87	RO	RO	ROCHE DIAGNOSTICS	Roche Cobas (6000) System (c501/502/e601)	2	41.7
2019-05-01	292	CA 15-3	V4_88	RO	RO	ROCHE DIAGNOSTICS	Roche Elecsys-Systeme/Cobas e602	1	20
2019-05-01	292	CA 15-3	V4_88	RO	RO	ROCHE DIAGNOSTICS	Roche Elecsys-Systeme/Cobas e602	2	40
2019-05-01	292	CA 15-3	V4_90	RO	RO	ROCHE DIAGNOSTICS	Roche Cobas e411	1	22.2
2019-05-01	292	CA 15-3	V4_90	RO	RO	ROCHE DIAGNOSTICS	Roche Cobas e411	2	43.9
2019-05-01	292	CA 15-3	V4_91	RO	RO	ROCHE DIAGNOSTICS	Roche Cobas (8000) System (c701/702)	1	20.5
2019-05-01	292	CA 15-3	V4_91	RO	RO	ROCHE DIAGNOSTICS	Roche Cobas (8000) System (c701/702)	2	38.8
2019-05-01	292	CA 15-3	V4_92	RO	RO	ROCHE DIAGNOSTICS	Roche Elecsys-Systeme/Cobas e602	1	21.9
2019-05-01	292	CA 15-3	V4_92	RO	RO	ROCHE DIAGNOSTICS	Roche Elecsys-Systeme/Cobas e602	2	40.2
2019-05-01	292	CA 15-3	V4_93	RO	RO	ROCHE DIAGNOSTICS	Roche: andere Geräte	1	19.6
2019-05-01	292	CA 15-3	V4_93	RO	RO	ROCHE DIAGNOSTICS	Roche: andere Geräte	2	35.4
2019-05-01	292	CA 15-3	V4_94	RO	RO	ROCHE DIAGNOSTICS	Roche Cobas e411	1	24.7
2019-05-01	292	CA 15-3	V4_94	RO	RO	ROCHE DIAGNOSTICS	Roche Cobas e411	2	44.8
2019-05-01	292	CA 15-3	V4_95	RO	RO	ROCHE DIAGNOSTICS	Roche Cobas (8000) System (c701/702)	1	20.9
2019-05-01	292	CA 15-3	V4_95	RO	RO	ROCHE DIAGNOSTICS	Roche Cobas (8000) System (c701/702)	2	39.1
2019-05-01	292	CA 15-3	V4_96	RO	RO	ROCHE DIAGNOSTICS	Roche Cobas (6000) System (c501/502/e601)	1	20.8
2019-05-01	292	CA 15-3	V4_96	RO	RO	ROCHE DIAGNOSTICS	Roche Cobas (6000) System (c501/502/e601)	2	37.3
2019-05-01	292	CA 15-3	V4_97	RO	RO	ROCHE DIAGNOSTICS	Roche Cobas (8000) System (c701/702)	1	21.3
2019-05-01	292	CA 15-3	V4_97	RO	RO	ROCHE DIAGNOSTICS	Roche Cobas (8000) System (c701/702)	2	40.9
2019-05-01	292	CA 15-3	V4_100	RO	RO	ROCHE DIAGNOSTICS	Roche Modular-Systeme	1	20
2019-05-01	292	CA 15-3	V4_100	RO	RO	ROCHE DIAGNOSTICS	Roche Modular-Systeme	2	39.5
2019-05-01	292	CA 15-3	V4_101	RO	RO	ROCHE DIAGNOSTICS		1	20.7
2019-05-01	292	CA 15-3	V4_101	RO	RO	ROCHE DIAGNOSTICS		2	41.7
2019-05-01	292	CA 15-3	V4_102	RO	RO	ROCHE DIAGNOSTICS	Roche Cobas e411	1	21.1
2019-05-01	292	CA 15-3	V4_102	RO	RO	ROCHE DIAGNOSTICS	Roche Cobas e411	2	35.6
2019-05-01	292	CA 15-3	V4_103	RO	RO	ROCHE DIAGNOSTICS	Roche Cobas (6000) System (c501/502/e601)	1	21.8
2019-05-01	292	CA 15-3	V4_103	RO	RO	ROCHE DIAGNOSTICS	Roche Cobas (6000) System (c501/502/e601)	2	42.3
2019-05-01	292	CA 15-3	V4_104	RO	RO	ROCHE DIAGNOSTICS	Roche Elecsys-Systeme/Cobas e602	1	22
2019-05-01	292	CA 15-3	V4_104	RO	RO	ROCHE DIAGNOSTICS	Roche Elecsys-Systeme/Cobas e602	2	40
2019-05-01	292	CA 15-3	V4_105	RO	RO	ROCHE DIAGNOSTICS	Roche Cobas (6000) System (c501/502/e601)	1	21
2019-05-01	292	CA 15-3	V4_105	RO	RO	ROCHE DIAGNOSTICS	Roche Cobas (6000) System (c501/502/e601)	2	40
2019-05-01	292	CA 15-3	V4_106	RO	RO	ROCHE DIAGNOSTICS	Roche Modular-Systeme	1	21.2
2019-05-01	292	CA 15-3	V4_106	RO	RO	ROCHE DIAGNOSTICS	Roche Modular-Systeme	2	39.3
2019-05-01	292	CA 15-3	V4_108	RO	RO	ROCHE DIAGNOSTICS	Roche Cobas (6000) System (c501/502/e601)	1	22.6
2019-05-01	292	CA 15-3	V4_108	RO	RO	ROCHE DIAGNOSTICS	Roche Cobas (6000) System (c501/502/e601)	2	44.5
2019-05-01	292	CA 15-3	V4_109	RO	RO	ROCHE DIAGNOSTICS	Roche Elecsys-Systeme/Cobas e602	1	21.9
2019-05-01	292	CA 15-3	V4_109	RO	RO	ROCHE DIAGNOSTICS	Roche Elecsys-Systeme/Cobas e602	2	42.9
2019-05-01	292	CA 15-3	V4_208	RO	RO	ROCHE DIAGNOSTICS	Roche Cobas (6000) System (c501/502/e601)	1	20.8
2019-05-01	292	CA 15-3	V4_208	RO	RO	ROCHE DIAGNOSTICS	Roche Cobas (6000) System (c501/502/e601)	2	39.4
2019-05-01	292	CA 15-3	V4_110	RO	RO	ROCHE DIAGNOSTICS	Roche Elecsys-Systeme/Cobas e602	1	22.5
2019-05-01	292	CA 15-3	V4_110	RO	RO	ROCHE DIAGNOSTICS	Roche Elecsys-Systeme/Cobas e602	2	41.2
2019-05-01	292	CA 15-3	V4_111	RO	RO	ROCHE DIAGNOSTICS	Roche Cobas (8000) System (e801)	1	21.7
2019-05-01	292	CA 15-3	V4_111	RO	RO	ROCHE DIAGNOSTICS	Roche Cobas (8000) System (e801)	2	40
2019-05-01	292	CA 15-3	V4_113	RO	RO	ROCHE DIAGNOSTICS	Roche Cobas e411	1	22.1
2019-05-01	292	CA 15-3	V4_113	RO	RO	ROCHE DIAGNOSTICS	Roche Cobas e411	2	43.4
2019-05-01	292	CA 15-3	V4_114	RO	RO	ROCHE DIAGNOSTICS	Roche Elecsys-Systeme/Cobas e602	1	22.8
2019-05-01	292	CA 15-3	V4_114	RO	RO	ROCHE DIAGNOSTICS	Roche Elecsys-Systeme/Cobas e602	2	43.5
2019-05-01	292	CA 15-3	V4_115	RO	RO	ROCHE DIAGNOSTICS	Roche Cobas (6000) System (c501/502/e601)	1	21.1
2019-05-01	292	CA 15-3	V4_115	RO	RO	ROCHE DIAGNOSTICS	Roche Cobas (6000) System (c501/502/e601)	2	41.1
2019-05-01	292	CA 15-3	V4_116	RO	RO	ROCHE DIAGNOSTICS	Roche Modular-Systeme	1	22
2019-05-01	292	CA 15-3	V4_116	RO	RO	ROCHE DIAGNOSTICS	Roche Modular-Systeme	2	43
2019-05-01	292	CA 15-3	V4_118	RO	RO	ROCHE DIAGNOSTICS	Roche Cobas (6000) System (c501/502/e601)	1	22
2019-05-01	292	CA 15-3	V4_118	RO	RO	ROCHE DIAGNOSTICS	Roche Cobas (6000) System (c501/502/e601)	2	41.7
2019-05-01	292	CA 15-3	V4_119	RO	RO	ROCHE DIAGNOSTICS	Roche Cobas (6000) System (c501/502/e601)	1	20.3
2019-05-01	292	CA 15-3	V4_119	RO	RO	ROCHE DIAGNOSTICS	Roche Cobas (6000) System (c501/502/e601)	2	38.5
2019-05-01	292	CA 15-3	V4_209	RO	RO	ROCHE DIAGNOSTICS	Roche Cobas (8000) System (e801)	1	18.9
2019-05-01	292	CA 15-3	V4_209	RO	RO	ROCHE DIAGNOSTICS	Roche Cobas (8000) System (e801)	2	34.9
2019-05-01	292	CA 15-3	V4_120	RO	RO	ROCHE DIAGNOSTICS	Roche Modular-Systeme	1	24.8
2019-05-01	292	CA 15-3	V4_120	RO	RO	ROCHE DIAGNOSTICS	Roche Modular-Systeme	2	47
2019-05-01	292	CA 15-3	V4_210	RO	RO	ROCHE DIAGNOSTICS	Roche Cobas e411	1	23
2019-05-01	292	CA 15-3	V4_210	RO	RO	ROCHE DIAGNOSTICS	Roche Cobas e411	2	42.5
2019-05-01	292	CA 15-3	V4_121	RO	RO	ROCHE DIAGNOSTICS	Roche Cobas (8000) System (e801)	1	20.2
2019-05-01	292	CA 15-3	V4_121	RO	RO	ROCHE DIAGNOSTICS	Roche Cobas (8000) System (e801)	2	37
2019-05-01	292	CA 15-3	V4_122	RO	RO	ROCHE DIAGNOSTICS	Roche Cobas (6000) System (c501/502/e601)	1	22.7
2019-05-01	292	CA 15-3	V4_122	RO	RO	ROCHE DIAGNOSTICS	Roche Cobas (6000) System (c501/502/e601)	2	44.3
2019-05-01	292	CA 15-3	V4_123	RO	RO	ROCHE DIAGNOSTICS	Roche Elecsys-Systeme/Cobas e602	1	22.3
2019-05-01	292	CA 15-3	V4_123	RO	RO	ROCHE DIAGNOSTICS	Roche Elecsys-Systeme/Cobas e602	2	40
2019-05-01	292	CA 15-3	V4_124	RO	RO	ROCHE DIAGNOSTICS	Roche Elecsys-Systeme/Cobas e602	1	23.5
2019-05-01	292	CA 15-3	V4_124	RO	RO	ROCHE DIAGNOSTICS	Roche Elecsys-Systeme/Cobas e602	2	43.1
2019-05-01	292	CA 15-3	V4_125	RO	RO	ROCHE DIAGNOSTICS	Roche Elecsys-Systeme/Cobas e602	1	24.4
2019-05-01	292	CA 15-3	V4_125	RO	RO	ROCHE DIAGNOSTICS	Roche Elecsys-Systeme/Cobas e602	2	44.7
2019-05-01	292	CA 15-3	V4_126	RO	RO	ROCHE DIAGNOSTICS	Roche Cobas (6000) System (c501/502/e601)	1	22.7
2019-05-01	292	CA 15-3	V4_126	RO	RO	ROCHE DIAGNOSTICS	Roche Cobas (6000) System (c501/502/e601)	2	43.9
2019-05-01	292	CA 15-3	V4_211	RO	RO	ROCHE DIAGNOSTICS	Roche Cobas (6000) System (c501/502/e601)	1	21.3
2019-05-01	292	CA 15-3	V4_211	RO	RO	ROCHE DIAGNOSTICS	Roche Cobas (6000) System (c501/502/e601)	2	41.4
2019-05-01	292	CA 15-3	V4_127	RO	RO	ROCHE DIAGNOSTICS	Roche Cobas (8000) System (e801)	1	19
2019-05-01	292	CA 15-3	V4_127	RO	RO	ROCHE DIAGNOSTICS	Roche Cobas (8000) System (e801)	2	34.2
2019-05-01	292	CA 15-3	V4_212	RO	RO	ROCHE DIAGNOSTICS	Roche Elecsys-Systeme/Cobas e602	1	20.1
2019-05-01	292	CA 15-3	V4_212	RO	RO	ROCHE DIAGNOSTICS	Roche Elecsys-Systeme/Cobas e602	2	38.2
2019-05-01	292	CA 15-3	V4_128	RO	RO	ROCHE DIAGNOSTICS	Roche Elecsys-Systeme/Cobas e602	1	21.5
2019-05-01	292	CA 15-3	V4_128	RO	RO	ROCHE DIAGNOSTICS	Roche Elecsys-Systeme/Cobas e602	2	37.9
2019-05-01	292	CA 15-3	V4_129	RO	RO	ROCHE DIAGNOSTICS	Roche Elecsys-Systeme/Cobas e602	1	22.1
2019-05-01	292	CA 15-3	V4_129	RO	RO	ROCHE DIAGNOSTICS	Roche Elecsys-Systeme/Cobas e602	2	42.4
2019-05-01	292	CA 15-3	V4_130	RO	RO	ROCHE DIAGNOSTICS	Roche Cobas (6000) System (c501/502/e601)	1	20.4
2019-05-01	292	CA 15-3	V4_130	RO	RO	ROCHE DIAGNOSTICS	Roche Cobas (6000) System (c501/502/e601)	2	44.1
2019-05-01	292	CA 15-3	V4_131	RO	RO	ROCHE DIAGNOSTICS	Roche Elecsys-Systeme/Cobas e602	1	21.5
2019-05-01	292	CA 15-3	V4_131	RO	RO	ROCHE DIAGNOSTICS	Roche Elecsys-Systeme/Cobas e602	2	41.4
2019-05-01	292	CA 15-3	V4_132	RO	RO	ROCHE DIAGNOSTICS	Roche Cobas (6000) System (c501/502/e601)	1	23
2019-05-01	292	CA 15-3	V4_132	RO	RO	ROCHE DIAGNOSTICS	Roche Cobas (6000) System (c501/502/e601)	2	40
2019-05-01	292	CA 15-3	V4_133	RO	RO	ROCHE DIAGNOSTICS	Roche Cobas (8000) System (e801)	1	21.4
2019-05-01	292	CA 15-3	V4_133	RO	RO	ROCHE DIAGNOSTICS	Roche Cobas (8000) System (e801)	2	37.9
2019-05-01	292	CA 15-3	V4_213	RO	RO	ROCHE DIAGNOSTICS	Roche Cobas (8000) System (e801)	1	21.9
2019-05-01	292	CA 15-3	V4_213	RO	RO	ROCHE DIAGNOSTICS	Roche Cobas (8000) System (e801)	2	40.8
2019-05-01	292	CA 15-3	V4_135	RO	RO	ROCHE DIAGNOSTICS	Roche Cobas (6000) System (c501/502/e601)	1	20.6
2019-05-01	292	CA 15-3	V4_135	RO	RO	ROCHE DIAGNOSTICS	Roche Cobas (6000) System (c501/502/e601)	2	41
2019-05-01	292	CA 15-3	V4_136	RO	RO	ROCHE DIAGNOSTICS	Roche Cobas (6000) System (c501/502/e601)	1	22.7
2019-05-01	292	CA 15-3	V4_136	RO	RO	ROCHE DIAGNOSTICS	Roche Cobas (6000) System (c501/502/e601)	2	42.9
2019-05-01	292	CA 15-3	V4_172	RO	RO	ROCHE DIAGNOSTICS	Roche Cobas (6000) System (c501/502/e601)	1	23
2019-05-01	292	CA 15-3	V4_172	RO	RO	ROCHE DIAGNOSTICS	Roche Cobas (6000) System (c501/502/e601)	2	44
2019-05-01	292	CA 15-3	V4_214	RO	RO	ROCHE DIAGNOSTICS	Roche Cobas (8000) System (e801)	1	21
2019-05-01	292	CA 15-3	V4_214	RO	RO	ROCHE DIAGNOSTICS	Roche Cobas (8000) System (e801)	2	38
2019-05-01	292	CA 15-3	V4_137	RO	RO	ROCHE DIAGNOSTICS		1	19.6
2019-05-01	292	CA 15-3	V4_137	RO	RO	ROCHE DIAGNOSTICS		2	38.4
2019-05-01	292	CA 15-3	V4_215	RO	RO	ROCHE DIAGNOSTICS	Roche Cobas (6000) System (c501/502/e601)	1	25
2019-05-01	292	CA 15-3	V4_215	RO	RO	ROCHE DIAGNOSTICS	Roche Cobas (6000) System (c501/502/e601)	2	46.3
2019-05-01	292	CA 15-3	V4_216	RO	RO	ROCHE DIAGNOSTICS	Roche Cobas (6000) System (c501/502/e601)	1	23
2019-05-01	292	CA 15-3	V4_216	RO	RO	ROCHE DIAGNOSTICS	Roche Cobas (6000) System (c501/502/e601)	2	44
2019-05-01	292	CA 15-3	V4_140	RO	RO	ROCHE DIAGNOSTICS	Roche Cobas (8000) System (e801)	1	19
2019-05-01	292	CA 15-3	V4_140	RO	RO	ROCHE DIAGNOSTICS	Roche Cobas (8000) System (e801)	2	34
2019-05-01	292	CA 15-3	V4_217	RO	RO	ROCHE DIAGNOSTICS	Roche Elecsys-Systeme/Cobas e602	1	20.4
2019-05-01	292	CA 15-3	V4_217	RO	RO	ROCHE DIAGNOSTICS	Roche Elecsys-Systeme/Cobas e602	2	37.5
2019-05-01	292	CA 15-3	V4_218	RO	RO	ROCHE DIAGNOSTICS	Roche Cobas (8000) System (e801)	1	23
2019-05-01	292	CA 15-3	V4_218	RO	RO	ROCHE DIAGNOSTICS	Roche Cobas (8000) System (e801)	2	41.5
2019-05-01	292	CA 15-3	V4_142	RO	RO	ROCHE DIAGNOSTICS	Roche Cobas (6000) System (c501/502/e601)	1	20.6
2019-05-01	292	CA 15-3	V4_142	RO	RO	ROCHE DIAGNOSTICS	Roche Cobas (6000) System (c501/502/e601)	2	40.4
2019-05-01	292	CA 15-3	V4_143	RO	RO	ROCHE DIAGNOSTICS	Roche Cobas (6000) System (c501/502/e601)	1	22.9
2019-05-01	292	CA 15-3	V4_143	RO	RO	ROCHE DIAGNOSTICS	Roche Cobas (6000) System (c501/502/e601)	2	43
2019-05-01	292	CA 15-3	V4_144	RO	RO	ROCHE DIAGNOSTICS	Roche Cobas (8000) System (e801)	1	20.9
2019-05-01	292	CA 15-3	V4_144	RO	RO	ROCHE DIAGNOSTICS	Roche Cobas (8000) System (e801)	2	38.5
2019-05-01	292	CA 15-3	V4_145	RO	RO	ROCHE DIAGNOSTICS	Roche Modular-Systeme	1	22.7
2019-05-01	292	CA 15-3	V4_145	RO	RO	ROCHE DIAGNOSTICS	Roche Modular-Systeme	2	43.8
2019-05-01	292	CA 15-3	V4_219	RO	RO	ROCHE DIAGNOSTICS	Roche Cobas (8000) System (c701/702)	1	21.4
2019-05-01	292	CA 15-3	V4_219	RO	RO	ROCHE DIAGNOSTICS	Roche Cobas (8000) System (c701/702)	2	38.9
2019-05-01	292	CA 15-3	V4_220	RO	RO	ROCHE DIAGNOSTICS	Roche Cobas e411	1	23.8
2019-05-01	292	CA 15-3	V4_220	RO	RO	ROCHE DIAGNOSTICS	Roche Cobas e411	2	45.3
2019-05-01	292	CA 15-3	V4_146	RO	RO	ROCHE DIAGNOSTICS	Roche Elecsys-Systeme/Cobas e602	1	23.8
2019-05-01	292	CA 15-3	V4_146	RO	RO	ROCHE DIAGNOSTICS	Roche Elecsys-Systeme/Cobas e602	2	45.5
2019-05-01	292	CA 15-3	V4_147	RO	RO	ROCHE DIAGNOSTICS	Roche Cobas (8000) System (e801)	1	20.6
2019-05-01	292	CA 15-3	V4_147	RO	RO	ROCHE DIAGNOSTICS	Roche Cobas (8000) System (e801)	2	38.2
2019-05-01	292	CA 15-3	V4_148	RO	RO	ROCHE DIAGNOSTICS	Roche Cobas (6000) System (c501/502/e601)	1	21.6
2019-05-01	292	CA 15-3	V4_148	RO	RO	ROCHE DIAGNOSTICS	Roche Cobas (6000) System (c501/502/e601)	2	40.7
2019-05-01	292	CA 15-3	V4_149	RO	RO	ROCHE DIAGNOSTICS	Roche Cobas (6000) System (c501/502/e601)	1	21.4
2019-05-01	292	CA 15-3	V4_149	RO	RO	ROCHE DIAGNOSTICS	Roche Cobas (6000) System (c501/502/e601)	2	40
2019-05-01	292	CA 15-3	V4_150	RO	RO	ROCHE DIAGNOSTICS	Roche Elecsys-Systeme/Cobas e602	1	22.4
2019-05-01	292	CA 15-3	V4_150	RO	RO	ROCHE DIAGNOSTICS	Roche Elecsys-Systeme/Cobas e602	2	42.1
2019-05-01	292	CA 15-3	V4_151	RO	RO	ROCHE DIAGNOSTICS	Roche: andere Geräte	1	21.2
2019-05-01	292	CA 15-3	V4_151	RO	RO	ROCHE DIAGNOSTICS	Roche: andere Geräte	2	37.6
2019-05-01	292	CA 15-3	V4_221	RO	RO	ROCHE DIAGNOSTICS	Roche Cobas (8000) System (e801)	1	19.8
2019-05-01	292	CA 15-3	V4_221	RO	RO	ROCHE DIAGNOSTICS	Roche Cobas (8000) System (e801)	2	37.3
2019-05-01	292	CA 15-3	V4_152	RO	RO	ROCHE DIAGNOSTICS	Roche Cobas (8000) System (e801)	1	21.7
2019-05-01	292	CA 15-3	V4_152	RO	RO	ROCHE DIAGNOSTICS	Roche Cobas (8000) System (e801)	2	39.6
2019-05-01	292	CA 15-3	V4_153	RO	RO	ROCHE DIAGNOSTICS	Roche Cobas (6000) System (c501/502/e601)	1	22.6
2019-05-01	292	CA 15-3	V4_153	RO	RO	ROCHE DIAGNOSTICS	Roche Cobas (6000) System (c501/502/e601)	2	42.3
2019-05-01	292	CA 15-3	V4_154	RO	RO	ROCHE DIAGNOSTICS	Roche Elecsys-Systeme/Cobas e602	1	22.8
2019-05-01	292	CA 15-3	V4_154	RO	RO	ROCHE DIAGNOSTICS	Roche Elecsys-Systeme/Cobas e602	2	43.2
2019-05-01	292	CA 15-3	V4_155	RO	RO	ROCHE DIAGNOSTICS	Roche Cobas e411	1	23.7
2019-05-01	292	CA 15-3	V4_155	RO	RO	ROCHE DIAGNOSTICS	Roche Cobas e411	2	43.5
2019-05-01	292	CA 15-3	V4_222	RO	RO	ROCHE DIAGNOSTICS	Roche Cobas (6000) System (c501/502/e601)	1	23.1
2019-05-01	292	CA 15-3	V4_222	RO	RO	ROCHE DIAGNOSTICS	Roche Cobas (6000) System (c501/502/e601)	2	39.7
2019-05-01	292	CA 15-3	V4_156	RO	RO	ROCHE DIAGNOSTICS	Roche Cobas e411	1	22.3
2019-05-01	292	CA 15-3	V4_156	RO	RO	ROCHE DIAGNOSTICS	Roche Cobas e411	2	40.8
2019-05-01	292	CA 15-3	V4_223	RO	RO	ROCHE DIAGNOSTICS	Roche Cobas (6000) System (c501/502/e601)	1	23
2019-05-01	292	CA 15-3	V4_223	RO	RO	ROCHE DIAGNOSTICS	Roche Cobas (6000) System (c501/502/e601)	2	46
2019-05-01	292	CA 15-3	V4_157	RO	RO	ROCHE DIAGNOSTICS	Roche Elecsys-Systeme/Cobas e602	1	22.4
2019-05-01	292	CA 15-3	V4_157	RO	RO	ROCHE DIAGNOSTICS	Roche Elecsys-Systeme/Cobas e602	2	42.3
2019-05-01	292	CA 15-3	V4_158	RO	RO	ROCHE DIAGNOSTICS	Roche Cobas (6000) System (c501/502/e601)	1	22.1
2019-05-01	292	CA 15-3	V4_158	RO	RO	ROCHE DIAGNOSTICS	Roche Cobas (6000) System (c501/502/e601)	2	43.9
2019-05-01	292	CA 15-3	V4_159	RO	RO	ROCHE DIAGNOSTICS	Roche Cobas (6000) System (c501/502/e601)	1	21.6
2019-05-01	292	CA 15-3	V4_159	RO	RO	ROCHE DIAGNOSTICS	Roche Cobas (6000) System (c501/502/e601)	2	44
2019-05-01	292	CA 15-3	V4_160	RO	RO	ROCHE DIAGNOSTICS	Roche Cobas e411	1	22
2019-05-01	292	CA 15-3	V4_160	RO	RO	ROCHE DIAGNOSTICS	Roche Cobas e411	2	41.4
2019-05-01	292	CA 15-3	V4_224	RO	RO	ROCHE DIAGNOSTICS	Roche Modular-Systeme	1	24
2019-05-01	292	CA 15-3	V4_224	RO	RO	ROCHE DIAGNOSTICS	Roche Modular-Systeme	2	42
2019-05-01	292	CA 15-3	V4_161	RO	RO	ROCHE DIAGNOSTICS	Roche Modular-Systeme	1	20.4
2019-05-01	292	CA 15-3	V4_161	RO	RO	ROCHE DIAGNOSTICS	Roche Modular-Systeme	2	38.8
2019-05-01	292	CA 15-3	V4_162	RO	RO	ROCHE DIAGNOSTICS	Roche Cobas (6000) System (c501/502/e601)	1	21.9
2019-05-01	292	CA 15-3	V4_162	RO	RO	ROCHE DIAGNOSTICS	Roche Cobas (6000) System (c501/502/e601)	2	40.2
2019-05-01	292	CA 15-3	V4_163	RO	RO	ROCHE DIAGNOSTICS	Roche: andere Geräte	1	21.9
2019-05-01	292	CA 15-3	V4_163	RO	RO	ROCHE DIAGNOSTICS	Roche: andere Geräte	2	43
2019-05-01	292	CA 15-3	V4_225	RO	RO	ROCHE DIAGNOSTICS	Roche Elecsys-Systeme/Cobas e602	1	21.7
2019-05-01	292	CA 15-3	V4_225	RO	RO	ROCHE DIAGNOSTICS	Roche Elecsys-Systeme/Cobas e602	2	41.1
2019-05-01	292	CA 15-3	V4_226	RO	RO	ROCHE DIAGNOSTICS		1	21.3
2019-05-01	292	CA 15-3	V4_226	RO	RO	ROCHE DIAGNOSTICS		2	37.5
2019-05-01	292	CA 15-3	V4_166	RO	RO	ROCHE DIAGNOSTICS	Roche Cobas e411	1	23.1
2019-05-01	292	CA 15-3	V4_166	RO	RO	ROCHE DIAGNOSTICS	Roche Cobas e411	2	43.5
2019-05-01	292	CA 15-3	V4_167	RO	RO	ROCHE DIAGNOSTICS	Roche Elecsys-Systeme/Cobas e602	1	21.8
2019-05-01	292	CA 15-3	V4_167	RO	RO	ROCHE DIAGNOSTICS	Roche Elecsys-Systeme/Cobas e602	2	42
2019-05-01	292	CA 15-3	V4_168	RO	RO	ROCHE DIAGNOSTICS	Roche Elecsys-Systeme/Cobas e602	1	24.1
2019-05-01	292	CA 15-3	V4_168	RO	RO	ROCHE DIAGNOSTICS	Roche Elecsys-Systeme/Cobas e602	2	43.8
2019-05-01	292	CA 15-3	V4_227	RO	RO	ROCHE DIAGNOSTICS	Roche Cobas e411	1	22.9
2019-05-01	292	CA 15-3	V4_227	RO	RO	ROCHE DIAGNOSTICS	Roche Cobas e411	2	43.3
2019-05-01	292	CA 15-3	V4_228	RO	RO	ROCHE DIAGNOSTICS	Roche Cobas e411	1	23.5
2019-05-01	292	CA 15-3	V4_228	RO	RO	ROCHE DIAGNOSTICS	Roche Cobas e411	2	43.7
2019-05-01	292	CA 15-3	V4_229	RO	RO	ROCHE DIAGNOSTICS	Roche Cobas (6000) System (c501/502/e601)	1	21.9
2019-05-01	292	CA 15-3	V4_229	RO	RO	ROCHE DIAGNOSTICS	Roche Cobas (6000) System (c501/502/e601)	2	41.6
2019-05-01	292	CA 15-3	V4_169	RO	RO	ROCHE DIAGNOSTICS	Roche Cobas (8000) System (c701/702)	1	20.5
2019-05-01	292	CA 15-3	V4_169	RO	RO	ROCHE DIAGNOSTICS	Roche Cobas (8000) System (c701/702)	2	38.3
2019-05-01	292	CA 15-3	V4_230	RO	RO	ROCHE DIAGNOSTICS	Roche Cobas (6000) System (c501/502/e601)	1	21.2
2019-05-01	292	CA 15-3	V4_230	RO	RO	ROCHE DIAGNOSTICS	Roche Cobas (6000) System (c501/502/e601)	2	38.2
2019-05-01	292	CA 15-3	V4_231	RO	RO	ROCHE DIAGNOSTICS	Roche Cobas (8000) System (c701/702)	1	23.2
2019-05-01	292	CA 15-3	V4_231	RO	RO	ROCHE DIAGNOSTICS	Roche Cobas (8000) System (c701/702)	2	44.2
2019-05-01	292	CA 15-3	V4_232	RO	RO	ROCHE DIAGNOSTICS	Roche Cobas (8000) System (c701/702)	1	10
2019-05-01	292	CA 15-3	V4_232	RO	RO	ROCHE DIAGNOSTICS	Roche Cobas (8000) System (c701/702)	2	36
2019-05-01	292	CA 15-3	V4_233	RO	RO	ROCHE DIAGNOSTICS	Roche Elecsys-Systeme/Cobas e602	1	21.7
2019-05-01	292	CA 15-3	V4_233	RO	RO	ROCHE DIAGNOSTICS	Roche Elecsys-Systeme/Cobas e602	2	40.3
2019-05-01	292	CA 15-3	V4_234	RO	RO	ROCHE DIAGNOSTICS	Roche Cobas e411	1	22.4
2019-05-01	292	CA 15-3	V4_234	RO	RO	ROCHE DIAGNOSTICS	Roche Cobas e411	2	41.1
2019-05-01	292	CA 15-3	V4_171	RO	RO	ROCHE DIAGNOSTICS	Roche Cobas (8000) System (e801)	1	22.2
2019-05-01	292	CA 15-3	V4_171	RO	RO	ROCHE DIAGNOSTICS	Roche Cobas (8000) System (e801)	2	38
2019-05-01	292	CA 15-3	V4_44	BIS		BIOSOURCE		1	16.9
2019-05-01	292	CA 15-3	V4_44	BIS		BIOSOURCE		2	27.2
2019-05-01	292	CA 15-3	V4_235	HU		HUMAN	Sonstige Systeme	1	16.9
2019-05-01	292	CA 15-3	V4_235	HU		HUMAN	Sonstige Systeme	2	20.7
2019-05-01	292	CA 15-3	V4_236					1	19
2019-05-01	292	CA 15-3	V4_236					2	37
2019-05-01	292	CA 15-3	V4_174	FJ		FUJIREBIO	Sonstige Systeme	1	16.8
2019-05-01	292	CA 15-3	V4_174	FJ		FUJIREBIO	Sonstige Systeme	2	22.8
2019-10-01	292	CA 15-3	V4_175	AB	AB	ABBOTT	Abbott Architect	1	21
2019-10-01	292	CA 15-3	V4_175	AB	AB	ABBOTT	Abbott Architect	2	46
2019-10-01	292	CA 15-3	V4_0	AB	AB	ABBOTT	Abbott: Alinity	1	21.3
2019-10-01	292	CA 15-3	V4_0	AB	AB	ABBOTT	Abbott: Alinity	2	45.6
2019-10-01	292	CA 15-3	V4_1	DO	DO	DIASORIN	Diasorin Liaison XL	1	22.3
2019-10-01	292	CA 15-3	V4_1	DO	DO	DIASORIN	Diasorin Liaison XL	2	44.5
2019-10-01	292	CA 15-3	V4_2	AX	AX	BIOMERIEUX	BioMérieux Vidas	1	24.8
2019-10-01	292	CA 15-3	V4_2	AX	AX	BIOMERIEUX	BioMérieux Vidas	2	47.7
2019-10-01	292	CA 15-3	V4_3	AB	AB	ABBOTT	Abbott Architect	1	21.5
2019-10-01	292	CA 15-3	V4_3	AB	AB	ABBOTT	Abbott Architect	2	46.1
2019-10-01	292	CA 15-3	V4_4	AX	AX	BIOMERIEUX	BioMérieux Vidas	1	23.2
2019-10-01	292	CA 15-3	V4_4	AX	AX	BIOMERIEUX	BioMérieux Vidas	2	47
2019-10-01	292	CA 15-3	V4_5	AB	AB	ABBOTT	Abbott Architect	1	18.9
2019-10-01	292	CA 15-3	V4_5	AB	AB	ABBOTT	Abbott Architect	2	45
2019-10-01	292	CA 15-3	V4_6	AX	AX	BIOMERIEUX	BioMérieux Vidas	1	23.8
2019-10-01	292	CA 15-3	V4_6	AX	AX	BIOMERIEUX	BioMérieux Vidas	2	46.4
2019-10-01	292	CA 15-3	V4_7	AB	AB	ABBOTT	Abbott Architect	1	20.8
2019-10-01	292	CA 15-3	V4_7	AB	AB	ABBOTT	Abbott Architect	2	45.1
2019-10-01	292	CA 15-3	V4_176	AB	AB	ABBOTT	Abbott: Alinity	1	20.3
2019-10-01	292	CA 15-3	V4_176	AB	AB	ABBOTT	Abbott: Alinity	2	42.5
2019-10-01	292	CA 15-3	V4_8	AB	AB	ABBOTT	Abbott Architect	1	20.9
2019-10-01	292	CA 15-3	V4_8	AB	AB	ABBOTT	Abbott Architect	2	44.1
2019-10-01	292	CA 15-3	V4_237	AB	AB	ABBOTT	Abbott Architect	1	21.1
2019-10-01	292	CA 15-3	V4_237	AB	AB	ABBOTT	Abbott Architect	2	44.5
2019-10-01	292	CA 15-3	V4_177	AX	AX	BIOMERIEUX	BioMérieux Vidas	1	24.7
2019-10-01	292	CA 15-3	V4_177	AX	AX	BIOMERIEUX	BioMérieux Vidas	2	50.3
2019-10-01	292	CA 15-3	V4_178	AB	AB	ABBOTT	Abbott Architect	1	22.4
2019-10-01	292	CA 15-3	V4_178	AB	AB	ABBOTT	Abbott Architect	2	46.7
2019-10-01	292	CA 15-3	V4_179	AX	AX	BIOMERIEUX	BioMérieux Vidas	1	22.9
2019-10-01	292	CA 15-3	V4_179	AX	AX	BIOMERIEUX	BioMérieux Vidas	2	47.4
2019-10-01	292	CA 15-3	V4_11	AB	AB	ABBOTT	Abbott Architect	1	21.5
2019-10-01	292	CA 15-3	V4_11	AB	AB	ABBOTT	Abbott Architect	2	45.9
2019-10-01	292	CA 15-3	V4_62	AB	AB	ABBOTT	Abbott: Alinity	1	21.6
2019-10-01	292	CA 15-3	V4_62	AB	AB	ABBOTT	Abbott: Alinity	2	46.5
2019-10-01	292	CA 15-3	V4_12	AB	AB	ABBOTT	Abbott Architect	1	19
2019-10-01	292	CA 15-3	V4_12	AB	AB	ABBOTT	Abbott Architect	2	42
2019-10-01	292	CA 15-3	V4_14	AB	AB	ABBOTT	Abbott Architect	1	21.5
2019-10-01	292	CA 15-3	V4_14	AB	AB	ABBOTT	Abbott Architect	2	45
2019-10-01	292	CA 15-3	V4_15	AX	AX	BIOMERIEUX	BioMérieux Vidas	1	20.7
2019-10-01	292	CA 15-3	V4_15	AX	AX	BIOMERIEUX	BioMérieux Vidas	2	45.6
2019-10-01	292	CA 15-3	V4_16	AB	AB	ABBOTT	Abbott Architect	1	22
2019-10-01	292	CA 15-3	V4_16	AB	AB	ABBOTT	Abbott Architect	2	45.4
2019-10-01	292	CA 15-3	V4_181	AB	AB	ABBOTT	Abbott Architect	1	22.8
2019-10-01	292	CA 15-3	V4_181	AB	AB	ABBOTT	Abbott Architect	2	46.1
2019-10-01	292	CA 15-3	V4_182	AB	AB	ABBOTT	Abbott Architect	1	22
2019-10-01	292	CA 15-3	V4_182	AB	AB	ABBOTT	Abbott Architect	2	47
2019-10-01	292	CA 15-3	V4_17	AX	AX	BIOMERIEUX	BioMérieux Vidas	1	24.1
2019-10-01	292	CA 15-3	V4_17	AX	AX	BIOMERIEUX	BioMérieux Vidas	2	48.5
2019-10-01	292	CA 15-3	V4_19	AB	AB	ABBOTT	Abbott Architect	1	22.6
2019-10-01	292	CA 15-3	V4_19	AB	AB	ABBOTT	Abbott Architect	2	43.6
2019-10-01	292	CA 15-3	V4_183	AB	AB	ABBOTT	Abbott Architect	1	21
2019-10-01	292	CA 15-3	V4_183	AB	AB	ABBOTT	Abbott Architect	2	44.6
2019-10-01	292	CA 15-3	V4_20	AB	AB	ABBOTT	Abbott Architect	1	22
2019-10-01	292	CA 15-3	V4_20	AB	AB	ABBOTT	Abbott Architect	2	48.4
2019-10-01	292	CA 15-3	V4_21	AB	AB	ABBOTT	Abbott Architect	1	20
2019-10-01	292	CA 15-3	V4_21	AB	AB	ABBOTT	Abbott Architect	2	43.2
2019-10-01	292	CA 15-3	V4_22	AB	AB	ABBOTT	Abbott Architect	1	20.8
2019-10-01	292	CA 15-3	V4_22	AB	AB	ABBOTT	Abbott Architect	2	46.5
2019-10-01	292	CA 15-3	V4_24	AB	AB	ABBOTT	Abbott Architect	1	20.3
2019-10-01	292	CA 15-3	V4_24	AB	AB	ABBOTT	Abbott Architect	2	44.4
2019-10-01	292	CA 15-3	V4_186	AX	AX	BIOMERIEUX	BioMérieux Vidas	1	24.4
2019-10-01	292	CA 15-3	V4_186	AX	AX	BIOMERIEUX	BioMérieux Vidas	2	44.4
2019-10-01	292	CA 15-3	V4_187	AB	AB	ABBOTT	Abbott Architect	1	22.1
2019-10-01	292	CA 15-3	V4_187	AB	AB	ABBOTT	Abbott Architect	2	45.3
2019-10-01	292	CA 15-3	V4_25	DO	DO	DIASORIN	Diasorin Liaison XL	1	23.4
2019-10-01	292	CA 15-3	V4_25	DO	DO	DIASORIN	Diasorin Liaison XL	2	48.4
2019-10-01	292	CA 15-3	V4_26	TH		TOSOH BIOSCIENCE	Tosoh: andere Geräte	1	21.6
2019-10-01	292	CA 15-3	V4_26	TH		TOSOH BIOSCIENCE	Tosoh: andere Geräte	2	40.9
2019-10-01	292	CA 15-3	V4_27	DO	DO	DIASORIN	Diasorin Liaison	1	23.8
2019-10-01	292	CA 15-3	V4_27	DO	DO	DIASORIN	Diasorin Liaison	2	48.8
2019-10-01	292	CA 15-3	V4_238	DO	DO	DIASORIN	Diasorin Liaison	1	26.2
2019-10-01	292	CA 15-3	V4_238	DO	DO	DIASORIN	Diasorin Liaison	2	53.7
2019-10-01	292	CA 15-3	V4_28	AX	AX	BIOMERIEUX	BioMérieux Vidas	1	23
2019-10-01	292	CA 15-3	V4_28	AX	AX	BIOMERIEUX	BioMérieux Vidas	2	45
2019-10-01	292	CA 15-3	V4_189	AX	AX	BIOMERIEUX	BioMérieux Vidas	1	23.4
2019-10-01	292	CA 15-3	V4_189	AX	AX	BIOMERIEUX	BioMérieux Vidas	2	43.7
2019-10-01	292	CA 15-3	V4_239	AB	AB	ABBOTT	Abbott Architect	1	22.5
2019-10-01	292	CA 15-3	V4_239	AB	AB	ABBOTT	Abbott Architect	2	47.2
2019-10-01	292	CA 15-3	V4_190	DO	DO	DIASORIN	Diasorin Liaison XL	1	21
2019-10-01	292	CA 15-3	V4_190	DO	DO	DIASORIN	Diasorin Liaison XL	2	43.8
2019-10-01	292	CA 15-3	V4_240	AB	AB	ABBOTT	Abbott Architect	1	23.4
2019-10-01	292	CA 15-3	V4_240	AB	AB	ABBOTT	Abbott Architect	2	49.4
2019-10-01	292	CA 15-3	V4_241	AB	AB	ABBOTT	Abbott Architect	1	20.8
2019-10-01	292	CA 15-3	V4_241	AB	AB	ABBOTT	Abbott Architect	2	46.1
2019-10-01	292	CA 15-3	V4_192	AX	AX	BIOMERIEUX	BioMérieux Vidas	1	22.7
2019-10-01	292	CA 15-3	V4_192	AX	AX	BIOMERIEUX	BioMérieux Vidas	2	39.6
2019-10-01	292	CA 15-3	V4_242	AB	AB	ABBOTT	Abbott Architect	1	20.5
2019-10-01	292	CA 15-3	V4_242	AB	AB	ABBOTT	Abbott Architect	2	44.9
2019-10-01	292	CA 15-3	V4_243	AX	AX	BIOMERIEUX	BioMérieux Vidas	1	25.1
2019-10-01	292	CA 15-3	V4_243	AX	AX	BIOMERIEUX	BioMérieux Vidas	2	52.4
2019-10-01	292	CA 15-3	V4_35	AB	AB	ABBOTT	Abbott Architect	1	21
2019-10-01	292	CA 15-3	V4_35	AB	AB	ABBOTT	Abbott Architect	2	43.8
2019-10-01	292	CA 15-3	V4_36	AB	AB	ABBOTT	Abbott Architect	1	20.3
2019-10-01	292	CA 15-3	V4_36	AB	AB	ABBOTT	Abbott Architect	2	43.8
2019-10-01	292	CA 15-3	V4_37	TH		TOSOH BIOSCIENCE	Tosoh AIA900	1	19.9
2019-10-01	292	CA 15-3	V4_37	TH		TOSOH BIOSCIENCE	Tosoh AIA900	2	36.2
2019-10-01	292	CA 15-3	V4_194	AB	AB	ABBOTT	Abbott Architect	1	22.5
2019-10-01	292	CA 15-3	V4_194	AB	AB	ABBOTT	Abbott Architect	2	48.7
2019-10-01	292	CA 15-3	V4_38	BE	BE	BECKMAN COULTER	Beckman Unicel DX-System	1	15.2
2019-10-01	292	CA 15-3	V4_38	BE	BE	BECKMAN COULTER	Beckman Unicel DX-System	2	27
2019-10-01	292	CA 15-3	V4_195	BE	BE	BECKMAN COULTER	Beckman Access	1	15.5
2019-10-01	292	CA 15-3	V4_195	BE	BE	BECKMAN COULTER	Beckman Access	2	26.9
2019-10-01	292	CA 15-3	V4_39	BE	BE	BECKMAN COULTER	Beckman Unicel DX-System	1	14.1
2019-10-01	292	CA 15-3	V4_39	BE	BE	BECKMAN COULTER	Beckman Unicel DX-System	2	23.6
2019-10-01	292	CA 15-3	V4_40	BE	BE	BECKMAN COULTER	Beckman Unicel DX-System	1	14.7
2019-10-01	292	CA 15-3	V4_40	BE	BE	BECKMAN COULTER	Beckman Unicel DX-System	2	25.1
2019-10-01	292	CA 15-3	V4_41	BE	BE	BECKMAN COULTER	Beckman Unicel DX-System	1	13.9
2019-10-01	292	CA 15-3	V4_41	BE	BE	BECKMAN COULTER	Beckman Unicel DX-System	2	24.7
2019-10-01	292	CA 15-3	V4_196	BE	BE	BECKMAN COULTER	Beckman Unicel DX-System	1	16.3
2019-10-01	292	CA 15-3	V4_196	BE	BE	BECKMAN COULTER	Beckman Unicel DX-System	2	27.7
2019-10-01	292	CA 15-3	V4_42	BE	BE	BECKMAN COULTER	Beckman Access	1	14.2
2019-10-01	292	CA 15-3	V4_42	BE	BE	BECKMAN COULTER	Beckman Access	2	24.5
2019-10-01	292	CA 15-3	V4_43	BE	BE	BECKMAN COULTER	Beckman Unicel DX-System	1	13.7
2019-10-01	292	CA 15-3	V4_43	BE	BE	BECKMAN COULTER	Beckman Unicel DX-System	2	25.9
2019-10-01	292	CA 15-3	V4_45	BE	BE	BECKMAN COULTER	Beckman Unicel DX-System	1	12.5
2019-10-01	292	CA 15-3	V4_45	BE	BE	BECKMAN COULTER	Beckman Unicel DX-System	2	23.6
2019-10-01	292	CA 15-3	V4_46	BE	BE	BECKMAN COULTER	Beckman Unicel DX-System	1	13.9
2019-10-01	292	CA 15-3	V4_46	BE	BE	BECKMAN COULTER	Beckman Unicel DX-System	2	24.1
2019-10-01	292	CA 15-3	V4_47	BE	BE	BECKMAN COULTER	Beckman Unicel DX-System	1	15.3
2019-10-01	292	CA 15-3	V4_47	BE	BE	BECKMAN COULTER	Beckman Unicel DX-System	2	25.1
2019-10-01	292	CA 15-3	V4_197	BE	BE	BECKMAN COULTER	Beckman Unicel DX-System	1	14.7
2019-10-01	292	CA 15-3	V4_197	BE	BE	BECKMAN COULTER	Beckman Unicel DX-System	2	24.9
2019-10-01	292	CA 15-3	V4_198	BE	BE	BECKMAN COULTER	Beckman Access	1	12.3
2019-10-01	292	CA 15-3	V4_198	BE	BE	BECKMAN COULTER	Beckman Access	2	21.6
2019-10-01	292	CA 15-3	V4_193	BE	BE	BECKMAN COULTER	Beckman Access	1	11.8
2019-10-01	292	CA 15-3	V4_193	BE	BE	BECKMAN COULTER	Beckman Access	2	21.1
2019-10-01	292	CA 15-3	V4_50	BG	SI	SIEMENS (Bayer Health)	Siemens (Bayer Healthcare) Centaur	1	25
2019-10-01	292	CA 15-3	V4_50	BG	SI	SIEMENS (Bayer Health)	Siemens (Bayer Healthcare) Centaur	2	57
2019-10-01	292	CA 15-3	V4_51	BG	SI	SIEMENS (Bayer Health)	Siemens (Bayer Healthcare) Centaur	1	26.6
2019-10-01	292	CA 15-3	V4_51	BG	SI	SIEMENS (Bayer Health)	Siemens (Bayer Healthcare) Centaur	2	61.7
2019-10-01	292	CA 15-3	V4_52	BG	SI	SIEMENS (Bayer Health)	Siemens (Bayer Healthcare) Centaur	1	26.9
2019-10-01	292	CA 15-3	V4_52	BG	SI	SIEMENS (Bayer Health)	Siemens (Bayer Healthcare) Centaur	2	57.6
2019-10-01	292	CA 15-3	V4_53	BG	SI	SIEMENS (Bayer Health)	Siemens (Bayer Healthcare) Centaur	1	21.9
2019-10-01	292	CA 15-3	V4_53	BG	SI	SIEMENS (Bayer Health)	Siemens (Bayer Healthcare) Centaur	2	52.7
2019-10-01	292	CA 15-3	V4_54	BG	SI	SIEMENS (Bayer Health)	Siemens (Bayer Healthcare) Centaur	1	26
2019-10-01	292	CA 15-3	V4_54	BG	SI	SIEMENS (Bayer Health)	Siemens (Bayer Healthcare) Centaur	2	57.5
2019-10-01	292	CA 15-3	V4_244	BG	SI	SIEMENS (Bayer Health)	Siemens (Bayer Healthcare) Centaur	1	24
2019-10-01	292	CA 15-3	V4_244	BG	SI	SIEMENS (Bayer Health)	Siemens (Bayer Healthcare) Centaur	2	54
2019-10-01	292	CA 15-3	V4_56	BG	SI	SIEMENS (Bayer Health)	Siemens (Bayer Healthcare) Centaur	1	22
2019-10-01	292	CA 15-3	V4_56	BG	SI	SIEMENS (Bayer Health)	Siemens (Bayer Healthcare) Centaur	2	50
2019-10-01	292	CA 15-3	V4_57	BG	SI	SIEMENS (Bayer Health)	Siemens (Bayer Healthcare) Centaur	1	23.3
2019-10-01	292	CA 15-3	V4_57	BG	SI	SIEMENS (Bayer Health)	Siemens (Bayer Healthcare) Centaur	2	55.9
2019-10-01	292	CA 15-3	V4_245	SI	SI	SIEMENS HEALTHINEERS	Siemens: Atellica IM	1	31.6
2019-10-01	292	CA 15-3	V4_245	SI	SI	SIEMENS HEALTHINEERS	Siemens: Atellica IM	2	65.1
2019-10-01	292	CA 15-3	V4_58	BG	SI	SIEMENS (Bayer Health)	Siemens (Bayer Healthcare) Centaur	1	21.6
2019-10-01	292	CA 15-3	V4_58	BG	SI	SIEMENS (Bayer Health)	Siemens (Bayer Healthcare) Centaur	2	49
2019-10-01	292	CA 15-3	V4_59	BG	SI	SIEMENS (Bayer Health)	Siemens (Bayer Healthcare) Centaur	1	25.6
2019-10-01	292	CA 15-3	V4_59	BG	SI	SIEMENS (Bayer Health)	Siemens (Bayer Healthcare) Centaur	2	53.7
2019-10-01	292	CA 15-3	V4_61	BG	SI	SIEMENS (Bayer Health)	Siemens (Bayer Healthcare) Centaur	1	26.8
2019-10-01	292	CA 15-3	V4_61	BG	SI	SIEMENS (Bayer Health)	Siemens (Bayer Healthcare) Centaur	2	55.9
2019-10-01	292	CA 15-3	V4_246	BG	SI	SIEMENS (Bayer Health)	Siemens: Atellica IM	1	27.4
2019-10-01	292	CA 15-3	V4_246	BG	SI	SIEMENS (Bayer Health)	Siemens: Atellica IM	2	56.7
2019-10-01	292	CA 15-3	V4_247	SI	SI	SIEMENS HEALTHINEERS	Siemens (Bayer Healthcare) Centaur	1	23.3
2019-10-01	292	CA 15-3	V4_247	SI	SI	SIEMENS HEALTHINEERS	Siemens (Bayer Healthcare) Centaur	2	52.3
2019-10-01	292	CA 15-3	V4_63	BG	SI	SIEMENS (Bayer Health)	Siemens (Bayer Healthcare) Centaur	1	26.6
2019-10-01	292	CA 15-3	V4_63	BG	SI	SIEMENS (Bayer Health)	Siemens (Bayer Healthcare) Centaur	2	61.7
2019-10-01	292	CA 15-3	V4_199	BG	SI	SIEMENS (Bayer Health)	Siemens (Bayer Healthcare) Centaur	1	23.6
2019-10-01	292	CA 15-3	V4_199	BG	SI	SIEMENS (Bayer Health)	Siemens (Bayer Healthcare) Centaur	2	52.5
2019-10-01	292	CA 15-3	V4_200	DG	SI	SIEMENS (DPC Biermann)	Siemens (DPC Biermann) Immulite 2000	1	25.2
2019-10-01	292	CA 15-3	V4_200	DG	SI	SIEMENS (DPC Biermann)	Siemens (DPC Biermann) Immulite 2000	2	41.2
2019-10-01	292	CA 15-3	V4_64	DG	SI	SIEMENS (DPC Biermann)	Siemens (DPC Biermann) Immulite 2000	1	20.1
2019-10-01	292	CA 15-3	V4_64	DG	SI	SIEMENS (DPC Biermann)	Siemens (DPC Biermann) Immulite 2000	2	38.5
2019-10-01	292	CA 15-3	V4_66	BG	SI	SIEMENS (Bayer Health)	Siemens: Atellica IM	1	26.4
2019-10-01	292	CA 15-3	V4_66	BG	SI	SIEMENS (Bayer Health)	Siemens: Atellica IM	2	56.1
2019-10-01	292	CA 15-3	V4_67	BG	SI	SIEMENS (Bayer Health)	Siemens (Bayer Healthcare) Centaur	1	24.9
2019-10-01	292	CA 15-3	V4_67	BG	SI	SIEMENS (Bayer Health)	Siemens (Bayer Healthcare) Centaur	2	54.4
2019-10-01	292	CA 15-3	V4_68	BG	SI	SIEMENS (Bayer Health)	Siemens (Bayer Healthcare) Centaur	1	22.5
2019-10-01	292	CA 15-3	V4_68	BG	SI	SIEMENS (Bayer Health)	Siemens (Bayer Healthcare) Centaur	2	46.4
2019-10-01	292	CA 15-3	V4_201	BG	SI	SIEMENS (Bayer Health)	Siemens (Bayer Healthcare) Centaur	1	26.7
2019-10-01	292	CA 15-3	V4_201	BG	SI	SIEMENS (Bayer Health)	Siemens (Bayer Healthcare) Centaur	2	54.7
2019-10-01	292	CA 15-3	V4_248	BG	SI	SIEMENS (Bayer Health)	Siemens Advia Centaur XP	1	20.3
2019-10-01	292	CA 15-3	V4_248	BG	SI	SIEMENS (Bayer Health)	Siemens Advia Centaur XP	2	47.9
2019-10-01	292	CA 15-3	V4_202	DG	SI	SIEMENS (DPC Biermann)	Siemens (DPC Biermann) Immulite	1	23.3
2019-10-01	292	CA 15-3	V4_202	DG	SI	SIEMENS (DPC Biermann)	Siemens (DPC Biermann) Immulite	2	38
2019-10-01	292	CA 15-3	V4_48	SI	SI	SIEMENS HEALTHINEERS	Siemens: Atellica IM	1	26.8
2019-10-01	292	CA 15-3	V4_48	SI	SI	SIEMENS HEALTHINEERS	Siemens: Atellica IM	2	55.7
2019-10-01	292	CA 15-3	V4_69	DG	SI	SIEMENS (DPC Biermann)	Siemens (DPC Biermann) Immulite 2000	1	23.8
2019-10-01	292	CA 15-3	V4_69	DG	SI	SIEMENS (DPC Biermann)	Siemens (DPC Biermann) Immulite 2000	2	40.4
2019-10-01	292	CA 15-3	V4_70	DG	SI	SIEMENS (DPC Biermann)	Siemens (DPC Biermann) Immulite	1	24.7
2019-10-01	292	CA 15-3	V4_70	DG	SI	SIEMENS (DPC Biermann)	Siemens (DPC Biermann) Immulite	2	40.7
2019-10-01	292	CA 15-3	V4_71	BG	SI	SIEMENS (Bayer Health)	Siemens (Bayer Healthcare) Centaur	1	22
2019-10-01	292	CA 15-3	V4_71	BG	SI	SIEMENS (Bayer Health)	Siemens (Bayer Healthcare) Centaur	2	49.4
2019-10-01	292	CA 15-3	V4_72	SI	SI	SIEMENS HEALTHINEERS	Siemens (Bayer Healthcare) Centaur	1	24.9
2019-10-01	292	CA 15-3	V4_72	SI	SI	SIEMENS HEALTHINEERS	Siemens (Bayer Healthcare) Centaur	2	55.5
2019-10-01	292	CA 15-3	V4_249	DG	SI	SIEMENS (DPC Biermann)	Siemens (DPC Biermann) Immulite	1	25.8
2019-10-01	292	CA 15-3	V4_249	DG	SI	SIEMENS (DPC Biermann)	Siemens (DPC Biermann) Immulite	2	43.5
2019-10-01	292	CA 15-3	V4_250	BG	SI	SIEMENS (Bayer Health)	Siemens (Bayer Healthcare) Centaur	1	24.8
2019-10-01	292	CA 15-3	V4_250	BG	SI	SIEMENS (Bayer Health)	Siemens (Bayer Healthcare) Centaur	2	56.6
2019-10-01	292	CA 15-3	V4_251	DG	SI	SIEMENS (DPC Biermann)	Siemens (DPC Biermann) Immulite 2000	1	25.6
2019-10-01	292	CA 15-3	V4_251	DG	SI	SIEMENS (DPC Biermann)	Siemens (DPC Biermann) Immulite 2000	2	38.8
2019-10-01	292	CA 15-3	V4_204	BG	SI	SIEMENS (Bayer Health)	Siemens (Bayer Healthcare) Centaur	1	26.3
2019-10-01	292	CA 15-3	V4_204	BG	SI	SIEMENS (Bayer Health)	Siemens (Bayer Healthcare) Centaur	2	55.8
2019-10-01	292	CA 15-3	V4_77	RO	RO	ROCHE DIAGNOSTICS	Roche Cobas (6000) System (c501/502/e601)	1	24.1
2019-10-01	292	CA 15-3	V4_77	RO	RO	ROCHE DIAGNOSTICS	Roche Cobas (6000) System (c501/502/e601)	2	48.3
2019-10-01	292	CA 15-3	V4_78	RO	RO	ROCHE DIAGNOSTICS	Roche Cobas (8000) System (e801)	1	22
2019-10-01	292	CA 15-3	V4_78	RO	RO	ROCHE DIAGNOSTICS	Roche Cobas (8000) System (e801)	2	46
2019-10-01	292	CA 15-3	V4_79	RO	RO	ROCHE DIAGNOSTICS	Roche Cobas (8000) System (e801)	1	21.9
2019-10-01	292	CA 15-3	V4_79	RO	RO	ROCHE DIAGNOSTICS	Roche Cobas (8000) System (e801)	2	46.9
2019-10-01	292	CA 15-3	V4_80	RO	RO	ROCHE DIAGNOSTICS	Roche Cobas (6000) System (c501/502/e601)	1	23.5
2019-10-01	292	CA 15-3	V4_80	RO	RO	ROCHE DIAGNOSTICS	Roche Cobas (6000) System (c501/502/e601)	2	46.3
2019-10-01	292	CA 15-3	V4_81	RO	RO	ROCHE DIAGNOSTICS	Roche Cobas (6000) System (c501/502/e601)	1	22.1
2019-10-01	292	CA 15-3	V4_81	RO	RO	ROCHE DIAGNOSTICS	Roche Cobas (6000) System (c501/502/e601)	2	47.5
2019-10-01	292	CA 15-3	V4_82	RO	RO	ROCHE DIAGNOSTICS	Roche Cobas (6000) System (c501/502/e601)	1	25.3
2019-10-01	292	CA 15-3	V4_82	RO	RO	ROCHE DIAGNOSTICS	Roche Cobas (6000) System (c501/502/e601)	2	56.8
2019-10-01	292	CA 15-3	V4_205	RO	RO	ROCHE DIAGNOSTICS	Roche Cobas (8000) System (e801)	1	20.4
2019-10-01	292	CA 15-3	V4_205	RO	RO	ROCHE DIAGNOSTICS	Roche Cobas (8000) System (e801)	2	42.9
2019-10-01	292	CA 15-3	V4_206	RO	RO	ROCHE DIAGNOSTICS	Roche Elecsys-Systeme/Cobas e602	1	23.8
2019-10-01	292	CA 15-3	V4_206	RO	RO	ROCHE DIAGNOSTICS	Roche Elecsys-Systeme/Cobas e602	2	50.1
2019-10-01	292	CA 15-3	V4_83	RO	RO	ROCHE DIAGNOSTICS	Roche Cobas (6000) System (c501/502/e601)	1	21.3
2019-10-01	292	CA 15-3	V4_83	RO	RO	ROCHE DIAGNOSTICS	Roche Cobas (6000) System (c501/502/e601)	2	44.8
2019-10-01	292	CA 15-3	V4_252	RO	RO	ROCHE DIAGNOSTICS	Roche Cobas (6000) System (c501/502/e601)	1	21.8
2019-10-01	292	CA 15-3	V4_252	RO	RO	ROCHE DIAGNOSTICS	Roche Cobas (6000) System (c501/502/e601)	2	45.4
2019-10-01	292	CA 15-3	V4_207	RO	RO	ROCHE DIAGNOSTICS	Roche Elecsys-Systeme/Cobas e602	1	23.9
2019-10-01	292	CA 15-3	V4_207	RO	RO	ROCHE DIAGNOSTICS	Roche Elecsys-Systeme/Cobas e602	2	50.2
2019-10-01	292	CA 15-3	V4_84	RO	RO	ROCHE DIAGNOSTICS	Roche Cobas e411	1	20.6
2019-10-01	292	CA 15-3	V4_84	RO	RO	ROCHE DIAGNOSTICS	Roche Cobas e411	2	41.9
2019-10-01	292	CA 15-3	V4_85	RO	RO	ROCHE DIAGNOSTICS	Roche Cobas (8000) System (e801)	1	21.1
2019-10-01	292	CA 15-3	V4_85	RO	RO	ROCHE DIAGNOSTICS	Roche Cobas (8000) System (e801)	2	45.9
2019-10-01	292	CA 15-3	V4_86	RO	RO	ROCHE DIAGNOSTICS	Roche Cobas (8000) System (e801)	1	21.6
2019-10-01	292	CA 15-3	V4_86	RO	RO	ROCHE DIAGNOSTICS	Roche Cobas (8000) System (e801)	2	44.5
2019-10-01	292	CA 15-3	V4_87	RO	RO	ROCHE DIAGNOSTICS	Roche Cobas (6000) System (c501/502/e601)	1	21.9
2019-10-01	292	CA 15-3	V4_87	RO	RO	ROCHE DIAGNOSTICS	Roche Cobas (6000) System (c501/502/e601)	2	46.3
2019-10-01	292	CA 15-3	V4_88	RO	RO	ROCHE DIAGNOSTICS	Roche Elecsys-Systeme/Cobas e602	1	22
2019-10-01	292	CA 15-3	V4_88	RO	RO	ROCHE DIAGNOSTICS	Roche Elecsys-Systeme/Cobas e602	2	46
2019-10-01	292	CA 15-3	V4_90	RO	RO	ROCHE DIAGNOSTICS	Roche Cobas e411	1	23.9
2019-10-01	292	CA 15-3	V4_90	RO	RO	ROCHE DIAGNOSTICS	Roche Cobas e411	2	49.9
2019-10-01	292	CA 15-3	V4_91	RO	RO	ROCHE DIAGNOSTICS	Roche Cobas (8000) System (c701/702)	1	20.6
2019-10-01	292	CA 15-3	V4_91	RO	RO	ROCHE DIAGNOSTICS	Roche Cobas (8000) System (c701/702)	2	42.9
2019-10-01	292	CA 15-3	V4_92	RO	RO	ROCHE DIAGNOSTICS	Roche Cobas (8000) System (e801)	1	21.9
2019-10-01	292	CA 15-3	V4_92	RO	RO	ROCHE DIAGNOSTICS	Roche Cobas (8000) System (e801)	2	44.6
2019-10-01	292	CA 15-3	V4_93	RO	RO	ROCHE DIAGNOSTICS	Roche Cobas (8000) System (e801)	1	18.4
2019-10-01	292	CA 15-3	V4_93	RO	RO	ROCHE DIAGNOSTICS	Roche Cobas (8000) System (e801)	2	37.6
2019-10-01	292	CA 15-3	V4_94	RO	RO	ROCHE DIAGNOSTICS	Roche Cobas e411	1	24.7
2019-10-01	292	CA 15-3	V4_94	RO	RO	ROCHE DIAGNOSTICS	Roche Cobas e411	2	51.2
2019-10-01	292	CA 15-3	V4_95	RO	RO	ROCHE DIAGNOSTICS	Roche Cobas (8000) System (c701/702)	1	22.5
2019-10-01	292	CA 15-3	V4_95	RO	RO	ROCHE DIAGNOSTICS	Roche Cobas (8000) System (c701/702)	2	47
2019-10-01	292	CA 15-3	V4_96	RO	RO	ROCHE DIAGNOSTICS	Roche Cobas (6000) System (c501/502/e601)	1	22.2
2019-10-01	292	CA 15-3	V4_96	RO	RO	ROCHE DIAGNOSTICS	Roche Cobas (6000) System (c501/502/e601)	2	43.2
2019-10-01	292	CA 15-3	V4_253	RO	RO	ROCHE DIAGNOSTICS	Roche Cobas e411	1	26.3
2019-10-01	292	CA 15-3	V4_253	RO	RO	ROCHE DIAGNOSTICS	Roche Cobas e411	2	52.3
2019-10-01	292	CA 15-3	V4_97	RO	RO	ROCHE DIAGNOSTICS	Roche Cobas (8000) System (c701/702)	1	21.7
2019-10-01	292	CA 15-3	V4_97	RO	RO	ROCHE DIAGNOSTICS	Roche Cobas (8000) System (c701/702)	2	44.8
2019-10-01	292	CA 15-3	V4_100	RO	RO	ROCHE DIAGNOSTICS	Roche Modular-Systeme	1	21
2019-10-01	292	CA 15-3	V4_100	RO	RO	ROCHE DIAGNOSTICS	Roche Modular-Systeme	2	44.6
2019-10-01	292	CA 15-3	V4_101	RO	RO	ROCHE DIAGNOSTICS		1	23.2
2019-10-01	292	CA 15-3	V4_101	RO	RO	ROCHE DIAGNOSTICS		2	49.2
2019-10-01	292	CA 15-3	V4_102	RO	RO	ROCHE DIAGNOSTICS	Roche Cobas e411	1	22.2
2019-10-01	292	CA 15-3	V4_102	RO	RO	ROCHE DIAGNOSTICS	Roche Cobas e411	2	46.8
2019-10-01	292	CA 15-3	V4_103	RO	RO	ROCHE DIAGNOSTICS	Roche Cobas (6000) System (c501/502/e601)	1	20.1
2019-10-01	292	CA 15-3	V4_103	RO	RO	ROCHE DIAGNOSTICS	Roche Cobas (6000) System (c501/502/e601)	2	42.6
2019-10-01	292	CA 15-3	V4_104	RO	RO	ROCHE DIAGNOSTICS	Roche Elecsys-Systeme/Cobas e602	1	21
2019-10-01	292	CA 15-3	V4_104	RO	RO	ROCHE DIAGNOSTICS	Roche Elecsys-Systeme/Cobas e602	2	43
2019-10-01	292	CA 15-3	V4_105	RO	RO	ROCHE DIAGNOSTICS	Roche Cobas (6000) System (c501/502/e601)	1	23
2019-10-01	292	CA 15-3	V4_105	RO	RO	ROCHE DIAGNOSTICS	Roche Cobas (6000) System (c501/502/e601)	2	47
2019-10-01	292	CA 15-3	V4_106	RO	RO	ROCHE DIAGNOSTICS	Roche Cobas e411	1	22.4
2019-10-01	292	CA 15-3	V4_106	RO	RO	ROCHE DIAGNOSTICS	Roche Cobas e411	2	45.3
2019-10-01	292	CA 15-3	V4_108	RO	RO	ROCHE DIAGNOSTICS	Roche Cobas (6000) System (c501/502/e601)	1	22.5
2019-10-01	292	CA 15-3	V4_108	RO	RO	ROCHE DIAGNOSTICS	Roche Cobas (6000) System (c501/502/e601)	2	49.2
2019-10-01	292	CA 15-3	V4_109	RO	RO	ROCHE DIAGNOSTICS	Roche Elecsys-Systeme/Cobas e602	1	23.7
2019-10-01	292	CA 15-3	V4_109	RO	RO	ROCHE DIAGNOSTICS	Roche Elecsys-Systeme/Cobas e602	2	49
2019-10-01	292	CA 15-3	V4_208	RO	RO	ROCHE DIAGNOSTICS	Roche Cobas (6000) System (c501/502/e601)	1	23
2019-10-01	292	CA 15-3	V4_208	RO	RO	ROCHE DIAGNOSTICS	Roche Cobas (6000) System (c501/502/e601)	2	47.7
2019-10-01	292	CA 15-3	V4_110	RO	RO	ROCHE DIAGNOSTICS	Roche Elecsys-Systeme/Cobas e602	1	24.5
2019-10-01	292	CA 15-3	V4_110	RO	RO	ROCHE DIAGNOSTICS	Roche Elecsys-Systeme/Cobas e602	2	49.9
2019-10-01	292	CA 15-3	V4_111	RO	RO	ROCHE DIAGNOSTICS	Roche Cobas (8000) System (e801)	1	22.3
2019-10-01	292	CA 15-3	V4_111	RO	RO	ROCHE DIAGNOSTICS	Roche Cobas (8000) System (e801)	2	46.6
2019-10-01	292	CA 15-3	V4_113	RO	RO	ROCHE DIAGNOSTICS	Roche Cobas e411	1	22.8
2019-10-01	292	CA 15-3	V4_113	RO	RO	ROCHE DIAGNOSTICS	Roche Cobas e411	2	45.7
2019-10-01	292	CA 15-3	V4_114	RO	RO	ROCHE DIAGNOSTICS	Roche Elecsys-Systeme/Cobas e602	1	22.9
2019-10-01	292	CA 15-3	V4_114	RO	RO	ROCHE DIAGNOSTICS	Roche Elecsys-Systeme/Cobas e602	2	49.5
2019-10-01	292	CA 15-3	V4_116	RO	RO	ROCHE DIAGNOSTICS	Roche Modular-Systeme	1	22.3
2019-10-01	292	CA 15-3	V4_116	RO	RO	ROCHE DIAGNOSTICS	Roche Modular-Systeme	2	45.4
2019-10-01	292	CA 15-3	V4_118	RO	RO	ROCHE DIAGNOSTICS	Roche Cobas (6000) System (c501/502/e601)	1	22
2019-10-01	292	CA 15-3	V4_118	RO	RO	ROCHE DIAGNOSTICS	Roche Cobas (6000) System (c501/502/e601)	2	45.4
2019-10-01	292	CA 15-3	V4_119	RO	RO	ROCHE DIAGNOSTICS	Roche Cobas (6000) System (c501/502/e601)	1	24.7
2019-10-01	292	CA 15-3	V4_119	RO	RO	ROCHE DIAGNOSTICS	Roche Cobas (6000) System (c501/502/e601)	2	49.3
2019-10-01	292	CA 15-3	V4_209	RO	RO	ROCHE DIAGNOSTICS	Roche Cobas (8000) System (e801)	1	20.8
2019-10-01	292	CA 15-3	V4_209	RO	RO	ROCHE DIAGNOSTICS	Roche Cobas (8000) System (e801)	2	42.5
2019-10-01	292	CA 15-3	V4_120	RO	RO	ROCHE DIAGNOSTICS	Roche Modular-Systeme	1	23.3
2019-10-01	292	CA 15-3	V4_120	RO	RO	ROCHE DIAGNOSTICS	Roche Modular-Systeme	2	49.7
2019-10-01	292	CA 15-3	V4_210	RO	RO	ROCHE DIAGNOSTICS	Roche Cobas e411	1	22.6
2019-10-01	292	CA 15-3	V4_210	RO	RO	ROCHE DIAGNOSTICS	Roche Cobas e411	2	45
2019-10-01	292	CA 15-3	V4_121	RO	RO	ROCHE DIAGNOSTICS	Roche Cobas (8000) System (e801)	1	23.1
2019-10-01	292	CA 15-3	V4_121	RO	RO	ROCHE DIAGNOSTICS	Roche Cobas (8000) System (e801)	2	46.7
2019-10-01	292	CA 15-3	V4_122	RO	RO	ROCHE DIAGNOSTICS	Roche Cobas (6000) System (c501/502/e601)	1	21.2
2019-10-01	292	CA 15-3	V4_122	RO	RO	ROCHE DIAGNOSTICS	Roche Cobas (6000) System (c501/502/e601)	2	43.4
2019-10-01	292	CA 15-3	V4_123	RO	RO	ROCHE DIAGNOSTICS	Roche Elecsys-Systeme/Cobas e602	1	21.2
2019-10-01	292	CA 15-3	V4_123	RO	RO	ROCHE DIAGNOSTICS	Roche Elecsys-Systeme/Cobas e602	2	44
2019-10-01	292	CA 15-3	V4_124	RO	RO	ROCHE DIAGNOSTICS	Roche Elecsys-Systeme/Cobas e602	1	21.4
2019-10-01	292	CA 15-3	V4_124	RO	RO	ROCHE DIAGNOSTICS	Roche Elecsys-Systeme/Cobas e602	2	45
2019-10-01	292	CA 15-3	V4_125	RO	RO	ROCHE DIAGNOSTICS	Roche Elecsys-Systeme/Cobas e602	1	23.3
2019-10-01	292	CA 15-3	V4_125	RO	RO	ROCHE DIAGNOSTICS	Roche Elecsys-Systeme/Cobas e602	2	45.8
2019-10-01	292	CA 15-3	V4_126	RO	RO	ROCHE DIAGNOSTICS	Roche Cobas (6000) System (c501/502/e601)	1	21.7
2019-10-01	292	CA 15-3	V4_126	RO	RO	ROCHE DIAGNOSTICS	Roche Cobas (6000) System (c501/502/e601)	2	44.4
2019-10-01	292	CA 15-3	V4_211	RO	RO	ROCHE DIAGNOSTICS	Roche Cobas (6000) System (c501/502/e601)	1	22.5
2019-10-01	292	CA 15-3	V4_211	RO	RO	ROCHE DIAGNOSTICS	Roche Cobas (6000) System (c501/502/e601)	2	46.2
2019-10-01	292	CA 15-3	V4_127	RO	RO	ROCHE DIAGNOSTICS	Roche Cobas (8000) System (e801)	1	17.9
2019-10-01	292	CA 15-3	V4_127	RO	RO	ROCHE DIAGNOSTICS	Roche Cobas (8000) System (e801)	2	36.7
2019-10-01	292	CA 15-3	V4_128	RO	RO	ROCHE DIAGNOSTICS	Roche Elecsys-Systeme/Cobas e602	1	20.8
2019-10-01	292	CA 15-3	V4_128	RO	RO	ROCHE DIAGNOSTICS	Roche Elecsys-Systeme/Cobas e602	2	42.1
2019-10-01	292	CA 15-3	V4_129	RO	RO	ROCHE DIAGNOSTICS	Roche Elecsys-Systeme/Cobas e602	1	21.6
2019-10-01	292	CA 15-3	V4_129	RO	RO	ROCHE DIAGNOSTICS	Roche Elecsys-Systeme/Cobas e602	2	43
2019-10-01	292	CA 15-3	V4_130	RO	RO	ROCHE DIAGNOSTICS	Roche Cobas (6000) System (c501/502/e601)	1	22.6
2019-10-01	292	CA 15-3	V4_130	RO	RO	ROCHE DIAGNOSTICS	Roche Cobas (6000) System (c501/502/e601)	2	46.9
2019-10-01	292	CA 15-3	V4_131	RO	RO	ROCHE DIAGNOSTICS	Roche Elecsys-Systeme/Cobas e602	1	21.2
2019-10-01	292	CA 15-3	V4_131	RO	RO	ROCHE DIAGNOSTICS	Roche Elecsys-Systeme/Cobas e602	2	41.9
2019-10-01	292	CA 15-3	V4_132	RO	RO	ROCHE DIAGNOSTICS	Roche Cobas (6000) System (c501/502/e601)	1	21
2019-10-01	292	CA 15-3	V4_132	RO	RO	ROCHE DIAGNOSTICS	Roche Cobas (6000) System (c501/502/e601)	2	45
2019-10-01	292	CA 15-3	V4_133	RO	RO	ROCHE DIAGNOSTICS	Roche Cobas (8000) System (e801)	1	20.3
2019-10-01	292	CA 15-3	V4_133	RO	RO	ROCHE DIAGNOSTICS	Roche Cobas (8000) System (e801)	2	39.3
2019-10-01	292	CA 15-3	V4_134	RO	RO	ROCHE DIAGNOSTICS	Roche Cobas (6000) System (c501/502/e601)	1	22.6
2019-10-01	292	CA 15-3	V4_134	RO	RO	ROCHE DIAGNOSTICS	Roche Cobas (6000) System (c501/502/e601)	2	47.3
2019-10-01	292	CA 15-3	V4_254	RO	RO	ROCHE DIAGNOSTICS	Roche Cobas e411	1	20.5
2019-10-01	292	CA 15-3	V4_254	RO	RO	ROCHE DIAGNOSTICS	Roche Cobas e411	2	42.2
2019-10-01	292	CA 15-3	V4_213	RO	RO	ROCHE DIAGNOSTICS	Roche Cobas (8000) System (e801)	1	21.3
2019-10-01	292	CA 15-3	V4_213	RO	RO	ROCHE DIAGNOSTICS	Roche Cobas (8000) System (e801)	2	44.8
2019-10-01	292	CA 15-3	V4_135	RO	RO	ROCHE DIAGNOSTICS	Roche Cobas (6000) System (c501/502/e601)	1	22.8
2019-10-01	292	CA 15-3	V4_135	RO	RO	ROCHE DIAGNOSTICS	Roche Cobas (6000) System (c501/502/e601)	2	46
2019-10-01	292	CA 15-3	V4_136	RO	RO	ROCHE DIAGNOSTICS	Roche Cobas (6000) System (c501/502/e601)	1	22.7
2019-10-01	292	CA 15-3	V4_136	RO	RO	ROCHE DIAGNOSTICS	Roche Cobas (6000) System (c501/502/e601)	2	47.3
2019-10-01	292	CA 15-3	V4_172	RO	RO	ROCHE DIAGNOSTICS	Roche Cobas (6000) System (c501/502/e601)	1	23.9
2019-10-01	292	CA 15-3	V4_172	RO	RO	ROCHE DIAGNOSTICS	Roche Cobas (6000) System (c501/502/e601)	2	48.1
2019-10-01	292	CA 15-3	V4_214	RO	RO	ROCHE DIAGNOSTICS	Roche Cobas (8000) System (e801)	1	24
2019-10-01	292	CA 15-3	V4_214	RO	RO	ROCHE DIAGNOSTICS	Roche Cobas (8000) System (e801)	2	48
2019-10-01	292	CA 15-3	V4_137	RO	RO	ROCHE DIAGNOSTICS		1	22.8
2019-10-01	292	CA 15-3	V4_137	RO	RO	ROCHE DIAGNOSTICS		2	47.4
2019-10-01	292	CA 15-3	V4_215	RO	RO	ROCHE DIAGNOSTICS	Roche Cobas (6000) System (c501/502/e601)	1	23.1
2019-10-01	292	CA 15-3	V4_215	RO	RO	ROCHE DIAGNOSTICS	Roche Cobas (6000) System (c501/502/e601)	2	46.3
2019-10-01	292	CA 15-3	V4_216	RO	RO	ROCHE DIAGNOSTICS	Roche Cobas e411	1	24
2019-10-01	292	CA 15-3	V4_216	RO	RO	ROCHE DIAGNOSTICS	Roche Cobas e411	2	47
2019-10-01	292	CA 15-3	V4_139	RO	RO	ROCHE DIAGNOSTICS	Roche Cobas (6000) System (c501/502/e601)	1	21.1
2019-10-01	292	CA 15-3	V4_139	RO	RO	ROCHE DIAGNOSTICS	Roche Cobas (6000) System (c501/502/e601)	2	45.4
2019-10-01	292	CA 15-3	V4_140	RO	RO	ROCHE DIAGNOSTICS	Roche Cobas (8000) System (e801)	1	22
2019-10-01	292	CA 15-3	V4_140	RO	RO	ROCHE DIAGNOSTICS	Roche Cobas (8000) System (e801)	2	45
2019-10-01	292	CA 15-3	V4_217	RO	RO	ROCHE DIAGNOSTICS	Roche Elecsys-Systeme/Cobas e602	1	21.2
2019-10-01	292	CA 15-3	V4_217	RO	RO	ROCHE DIAGNOSTICS	Roche Elecsys-Systeme/Cobas e602	2	45.2
2019-10-01	292	CA 15-3	V4_141	RO	RO	ROCHE DIAGNOSTICS	Roche Cobas e411	1	21.2
2019-10-01	292	CA 15-3	V4_141	RO	RO	ROCHE DIAGNOSTICS	Roche Cobas e411	2	45.8
2019-10-01	292	CA 15-3	V4_218	RO	RO	ROCHE DIAGNOSTICS	Roche Cobas (8000) System (e801)	1	19.9
2019-10-01	292	CA 15-3	V4_218	RO	RO	ROCHE DIAGNOSTICS	Roche Cobas (8000) System (e801)	2	40.4
2019-10-01	292	CA 15-3	V4_142	RO	RO	ROCHE DIAGNOSTICS	Roche Cobas (6000) System (c501/502/e601)	1	22.8
2019-10-01	292	CA 15-3	V4_142	RO	RO	ROCHE DIAGNOSTICS	Roche Cobas (6000) System (c501/502/e601)	2	45.8
2019-10-01	292	CA 15-3	V4_144	RO	RO	ROCHE DIAGNOSTICS	Roche Cobas (8000) System (e801)	1	19.2
2019-10-01	292	CA 15-3	V4_144	RO	RO	ROCHE DIAGNOSTICS	Roche Cobas (8000) System (e801)	2	39
2019-10-01	292	CA 15-3	V4_145	RO	RO	ROCHE DIAGNOSTICS	Roche Modular-Systeme	1	24
2019-10-01	292	CA 15-3	V4_145	RO	RO	ROCHE DIAGNOSTICS	Roche Modular-Systeme	2	49
2019-10-01	292	CA 15-3	V4_219	RO	RO	ROCHE DIAGNOSTICS	Roche Cobas (8000) System (c701/702)	1	19.8
2019-10-01	292	CA 15-3	V4_219	RO	RO	ROCHE DIAGNOSTICS	Roche Cobas (8000) System (c701/702)	2	43.6
2019-10-01	292	CA 15-3	V4_220	RO	RO	ROCHE DIAGNOSTICS	Roche Cobas (6000) System (c501/502/e601)	1	24.3
2019-10-01	292	CA 15-3	V4_220	RO	RO	ROCHE DIAGNOSTICS	Roche Cobas (6000) System (c501/502/e601)	2	50.9
2019-10-01	292	CA 15-3	V4_146	RO	RO	ROCHE DIAGNOSTICS	Roche Elecsys-Systeme/Cobas e602	1	20.5
2019-10-01	292	CA 15-3	V4_146	RO	RO	ROCHE DIAGNOSTICS	Roche Elecsys-Systeme/Cobas e602	2	41.5
2019-10-01	292	CA 15-3	V4_147	RO	RO	ROCHE DIAGNOSTICS	Roche Cobas (8000) System (e801)	1	22
2019-10-01	292	CA 15-3	V4_147	RO	RO	ROCHE DIAGNOSTICS	Roche Cobas (8000) System (e801)	2	48.1
2019-10-01	292	CA 15-3	V4_148	RO	RO	ROCHE DIAGNOSTICS	Roche Cobas (6000) System (c501/502/e601)	1	22
2019-10-01	292	CA 15-3	V4_148	RO	RO	ROCHE DIAGNOSTICS	Roche Cobas (6000) System (c501/502/e601)	2	43.8
2019-10-01	292	CA 15-3	V4_149	RO	RO	ROCHE DIAGNOSTICS	Roche Cobas (6000) System (c501/502/e601)	1	22.2
2019-10-01	292	CA 15-3	V4_149	RO	RO	ROCHE DIAGNOSTICS	Roche Cobas (6000) System (c501/502/e601)	2	45.8
2019-10-01	292	CA 15-3	V4_150	RO	RO	ROCHE DIAGNOSTICS	Roche Elecsys-Systeme/Cobas e602	1	22.6
2019-10-01	292	CA 15-3	V4_150	RO	RO	ROCHE DIAGNOSTICS	Roche Elecsys-Systeme/Cobas e602	2	47.5
2019-10-01	292	CA 15-3	V4_151	RO	RO	ROCHE DIAGNOSTICS	Roche Cobas (8000) System (e801)	1	22.8
2019-10-01	292	CA 15-3	V4_151	RO	RO	ROCHE DIAGNOSTICS	Roche Cobas (8000) System (e801)	2	48.8
2019-10-01	292	CA 15-3	V4_221	RO	RO	ROCHE DIAGNOSTICS	Roche Cobas (8000) System (e801)	1	21.2
2019-10-01	292	CA 15-3	V4_221	RO	RO	ROCHE DIAGNOSTICS	Roche Cobas (8000) System (e801)	2	41.6
2019-10-01	292	CA 15-3	V4_255	RO	RO	ROCHE DIAGNOSTICS	Roche Modular-Systeme	1	22.2
2019-10-01	292	CA 15-3	V4_255	RO	RO	ROCHE DIAGNOSTICS	Roche Modular-Systeme	2	43.5
2019-10-01	292	CA 15-3	V4_152	RO	RO	ROCHE DIAGNOSTICS	Roche Cobas (8000) System (e801)	1	20.9
2019-10-01	292	CA 15-3	V4_152	RO	RO	ROCHE DIAGNOSTICS	Roche Cobas (8000) System (e801)	2	41.4
2019-10-01	292	CA 15-3	V4_153	RO	RO	ROCHE DIAGNOSTICS	Roche Cobas (6000) System (c501/502/e601)	1	22.4
2019-10-01	292	CA 15-3	V4_153	RO	RO	ROCHE DIAGNOSTICS	Roche Cobas (6000) System (c501/502/e601)	2	46.3
2019-10-01	292	CA 15-3	V4_154	RO	RO	ROCHE DIAGNOSTICS	Roche Elecsys-Systeme/Cobas e602	1	24.3
2019-10-01	292	CA 15-3	V4_154	RO	RO	ROCHE DIAGNOSTICS	Roche Elecsys-Systeme/Cobas e602	2	48.4
2019-10-01	292	CA 15-3	V4_256	RO	RO	ROCHE DIAGNOSTICS	Roche Cobas (6000) System (c501/502/e601)	1	22
2019-10-01	292	CA 15-3	V4_256	RO	RO	ROCHE DIAGNOSTICS	Roche Cobas (6000) System (c501/502/e601)	2	43.4
2019-10-01	292	CA 15-3	V4_155	RO	RO	ROCHE DIAGNOSTICS	Roche Cobas e411	1	21
2019-10-01	292	CA 15-3	V4_155	RO	RO	ROCHE DIAGNOSTICS	Roche Cobas e411	2	43.4
2019-10-01	292	CA 15-3	V4_222	RO	RO	ROCHE DIAGNOSTICS	Roche Cobas (6000) System (c501/502/e601)	1	23.4
2019-10-01	292	CA 15-3	V4_222	RO	RO	ROCHE DIAGNOSTICS	Roche Cobas (6000) System (c501/502/e601)	2	48.5
2019-10-01	292	CA 15-3	V4_156	RO	RO	ROCHE DIAGNOSTICS	Roche Cobas e411	1	24.3
2019-10-01	292	CA 15-3	V4_156	RO	RO	ROCHE DIAGNOSTICS	Roche Cobas e411	2	45.3
2019-10-01	292	CA 15-3	V4_223	RO	RO	ROCHE DIAGNOSTICS	Roche Cobas (6000) System (c501/502/e601)	1	24
2019-10-01	292	CA 15-3	V4_223	RO	RO	ROCHE DIAGNOSTICS	Roche Cobas (6000) System (c501/502/e601)	2	50
2019-10-01	292	CA 15-3	V4_157	RO	RO	ROCHE DIAGNOSTICS	Roche Elecsys-Systeme/Cobas e602	1	22
2019-10-01	292	CA 15-3	V4_157	RO	RO	ROCHE DIAGNOSTICS	Roche Elecsys-Systeme/Cobas e602	2	45.4
2019-10-01	292	CA 15-3	V4_158	RO	RO	ROCHE DIAGNOSTICS	Roche Cobas (6000) System (c501/502/e601)	1	23.5
2019-10-01	292	CA 15-3	V4_158	RO	RO	ROCHE DIAGNOSTICS	Roche Cobas (6000) System (c501/502/e601)	2	48.6
2019-10-01	292	CA 15-3	V4_159	RO	RO	ROCHE DIAGNOSTICS	Roche Cobas (6000) System (c501/502/e601)	1	20.2
2019-10-01	292	CA 15-3	V4_159	RO	RO	ROCHE DIAGNOSTICS	Roche Cobas (6000) System (c501/502/e601)	2	42
2019-10-01	292	CA 15-3	V4_160	RO	RO	ROCHE DIAGNOSTICS	Roche Cobas e411	1	23.5
2019-10-01	292	CA 15-3	V4_160	RO	RO	ROCHE DIAGNOSTICS	Roche Cobas e411	2	47.1
2019-10-01	292	CA 15-3	V4_224	RO	RO	ROCHE DIAGNOSTICS	Roche Modular-Systeme	1	22
2019-10-01	292	CA 15-3	V4_224	RO	RO	ROCHE DIAGNOSTICS	Roche Modular-Systeme	2	45
2019-10-01	292	CA 15-3	V4_161	RO	RO	ROCHE DIAGNOSTICS	Roche Modular-Systeme	1	22.1
2019-10-01	292	CA 15-3	V4_161	RO	RO	ROCHE DIAGNOSTICS	Roche Modular-Systeme	2	50.2
2019-10-01	292	CA 15-3	V4_162	RO	RO	ROCHE DIAGNOSTICS	Roche Cobas (6000) System (c501/502/e601)	1	22.4
2019-10-01	292	CA 15-3	V4_162	RO	RO	ROCHE DIAGNOSTICS	Roche Cobas (6000) System (c501/502/e601)	2	45.9
2019-10-01	292	CA 15-3	V4_163	RO	RO	ROCHE DIAGNOSTICS	Roche Cobas (6000) System (c501/502/e601)	1	23.8
2019-10-01	292	CA 15-3	V4_163	RO	RO	ROCHE DIAGNOSTICS	Roche Cobas (6000) System (c501/502/e601)	2	48.5
2019-10-01	292	CA 15-3	V4_164	RO	RO	ROCHE DIAGNOSTICS	Roche Cobas e411	1	23.1
2019-10-01	292	CA 15-3	V4_164	RO	RO	ROCHE DIAGNOSTICS	Roche Cobas e411	2	46.5
2019-10-01	292	CA 15-3	V4_226	RO	RO	ROCHE DIAGNOSTICS		1	20.4
2019-10-01	292	CA 15-3	V4_226	RO	RO	ROCHE DIAGNOSTICS		2	42.2
2019-10-01	292	CA 15-3	V4_166	RO	RO	ROCHE DIAGNOSTICS	Roche Cobas e411	1	21.4
2019-10-01	292	CA 15-3	V4_166	RO	RO	ROCHE DIAGNOSTICS	Roche Cobas e411	2	46
2019-10-01	292	CA 15-3	V4_167	RO	RO	ROCHE DIAGNOSTICS	Roche Elecsys-Systeme/Cobas e602	1	22.4
2019-10-01	292	CA 15-3	V4_167	RO	RO	ROCHE DIAGNOSTICS	Roche Elecsys-Systeme/Cobas e602	2	46.4
2019-10-01	292	CA 15-3	V4_168	RO	RO	ROCHE DIAGNOSTICS	Roche Elecsys-Systeme/Cobas e602	1	24.9
2019-10-01	292	CA 15-3	V4_168	RO	RO	ROCHE DIAGNOSTICS	Roche Elecsys-Systeme/Cobas e602	2	48.1
2019-10-01	292	CA 15-3	V4_227	RO	RO	ROCHE DIAGNOSTICS	Roche Cobas e411	1	21.3
2019-10-01	292	CA 15-3	V4_227	RO	RO	ROCHE DIAGNOSTICS	Roche Cobas e411	2	43.9
2019-10-01	292	CA 15-3	V4_228	RO	RO	ROCHE DIAGNOSTICS	Roche Cobas e411	1	22.3
2019-10-01	292	CA 15-3	V4_228	RO	RO	ROCHE DIAGNOSTICS	Roche Cobas e411	2	45.1
2019-10-01	292	CA 15-3	V4_229	RO	RO	ROCHE DIAGNOSTICS	Roche Cobas (6000) System (c501/502/e601)	1	21.7
2019-10-01	292	CA 15-3	V4_229	RO	RO	ROCHE DIAGNOSTICS	Roche Cobas (6000) System (c501/502/e601)	2	45.5
2019-10-01	292	CA 15-3	V4_257	RO	RO	ROCHE DIAGNOSTICS	Roche Cobas e411	1	23.8
2019-10-01	292	CA 15-3	V4_257	RO	RO	ROCHE DIAGNOSTICS	Roche Cobas e411	2	49.7
2019-10-01	292	CA 15-3	V4_169	RO	RO	ROCHE DIAGNOSTICS	Roche Cobas (8000) System (c701/702)	1	20.6
2019-10-01	292	CA 15-3	V4_169	RO	RO	ROCHE DIAGNOSTICS	Roche Cobas (8000) System (c701/702)	2	42.9
2019-10-01	292	CA 15-3	V4_230	RO	RO	ROCHE DIAGNOSTICS	Roche Cobas (6000) System (c501/502/e601)	1	22.7
2019-10-01	292	CA 15-3	V4_230	RO	RO	ROCHE DIAGNOSTICS	Roche Cobas (6000) System (c501/502/e601)	2	44.6
2019-10-01	292	CA 15-3	V4_231	RO	RO	ROCHE DIAGNOSTICS	Roche Cobas (8000) System (c701/702)	1	22.6
2019-10-01	292	CA 15-3	V4_231	RO	RO	ROCHE DIAGNOSTICS	Roche Cobas (8000) System (c701/702)	2	47.5
2019-10-01	292	CA 15-3	V4_258	RO	RO	ROCHE DIAGNOSTICS	Roche Cobas e411	1	24.7
2019-10-01	292	CA 15-3	V4_258	RO	RO	ROCHE DIAGNOSTICS	Roche Cobas e411	2	51.9
2019-10-01	292	CA 15-3	V4_233	RO	RO	ROCHE DIAGNOSTICS	Roche Elecsys-Systeme/Cobas e602	1	22.2
2019-10-01	292	CA 15-3	V4_233	RO	RO	ROCHE DIAGNOSTICS	Roche Elecsys-Systeme/Cobas e602	2	45
2019-10-01	292	CA 15-3	V4_234	RO	RO	ROCHE DIAGNOSTICS	Roche Cobas e411	1	23
2019-10-01	292	CA 15-3	V4_234	RO	RO	ROCHE DIAGNOSTICS	Roche Cobas e411	2	48.7
2019-10-01	292	CA 15-3	V4_171	RO	RO	ROCHE DIAGNOSTICS	Roche Cobas (8000) System (e801)	1	21.8
2019-10-01	292	CA 15-3	V4_171	RO	RO	ROCHE DIAGNOSTICS	Roche Cobas (8000) System (e801)	2	46.4
2019-10-01	292	CA 15-3	V4_44	BIS		BIOSOURCE		1	19
2019-10-01	292	CA 15-3	V4_44	BIS		BIOSOURCE		2	34.3
2019-10-01	292	CA 15-3	V4_29	HN		BRAHMS	Brahms Kryptor	1	28.7
2019-10-01	292	CA 15-3	V4_29	HN		BRAHMS	Brahms Kryptor	2	60
2019-10-01	292	CA 15-3	V4_174	FJ		FUJIREBIO	Sonstige Systeme	1	14.2
2019-10-01	292	CA 15-3	V4_174	FJ		FUJIREBIO	Sonstige Systeme	2	22.8
2019-10-01	292	CA 15-3	V4_259	HN		BRAHMS	Brahms Kryptor	1	23.8
2019-10-01	292	CA 15-3	V4_259	HN		BRAHMS	Brahms Kryptor	2	53.5
2020-01-01	292	CA 15-3	V4_0	AB	AB	ABBOTT	Abbott: Alinity	1	31.6
2020-01-01	292	CA 15-3	V4_0	AB	AB	ABBOTT	Abbott: Alinity	2	51.1
2020-01-01	292	CA 15-3	V4_1	DO	DO	DIASORIN	Diasorin Liaison XL	1	33.4
2020-01-01	292	CA 15-3	V4_1	DO	DO	DIASORIN	Diasorin Liaison XL	2	53.3
2020-01-01	292	CA 15-3	V4_2	AX	AX	BIOMERIEUX	BioMérieux Vidas	1	30.8
2020-01-01	292	CA 15-3	V4_2	AX	AX	BIOMERIEUX	BioMérieux Vidas	2	51.7
2020-01-01	292	CA 15-3	V4_3	AB	AB	ABBOTT	Abbott Architect	1	30.4
2020-01-01	292	CA 15-3	V4_3	AB	AB	ABBOTT	Abbott Architect	2	52.9
2020-01-01	292	CA 15-3	V4_4	AX	AX	BIOMERIEUX	BioMérieux Vidas	1	27.4
2020-01-01	292	CA 15-3	V4_4	AX	AX	BIOMERIEUX	BioMérieux Vidas	2	41.5
2020-01-01	292	CA 15-3	V4_5	AB	AB	ABBOTT	Abbott Architect	1	28
2020-01-01	292	CA 15-3	V4_5	AB	AB	ABBOTT	Abbott Architect	2	46.6
2020-01-01	292	CA 15-3	V4_6	AX	AX	BIOMERIEUX	BioMérieux Vidas	1	33
2020-01-01	292	CA 15-3	V4_6	AX	AX	BIOMERIEUX	BioMérieux Vidas	2	50.3
2020-01-01	292	CA 15-3	V4_9	AB	AB	ABBOTT	Abbott Architect	1	31.2
2020-01-01	292	CA 15-3	V4_9	AB	AB	ABBOTT	Abbott Architect	2	51.9
2020-01-01	292	CA 15-3	V4_10	AB	AB	ABBOTT	Abbott Architect	1	34.7
2020-01-01	292	CA 15-3	V4_10	AB	AB	ABBOTT	Abbott Architect	2	50.9
2020-01-01	292	CA 15-3	V4_179	AX	AX	BIOMERIEUX	BioMérieux Vidas	1	30
2020-01-01	292	CA 15-3	V4_179	AX	AX	BIOMERIEUX	BioMérieux Vidas	2	52.6
2020-01-01	292	CA 15-3	V4_11	AB	AB	ABBOTT	Abbott Architect	1	29.3
2020-01-01	292	CA 15-3	V4_11	AB	AB	ABBOTT	Abbott Architect	2	47.7
2020-01-01	292	CA 15-3	V4_62	AB	AB	ABBOTT	Abbott: Alinity	1	28.7
2020-01-01	292	CA 15-3	V4_62	AB	AB	ABBOTT	Abbott: Alinity	2	46.9
2020-01-01	292	CA 15-3	V4_12	AB	AB	ABBOTT	Abbott Architect	1	30
2020-01-01	292	CA 15-3	V4_12	AB	AB	ABBOTT	Abbott Architect	2	52
2020-01-01	292	CA 15-3	V4_13	AX	AX	BIOMERIEUX	BioMérieux Vidas	1	31
2020-01-01	292	CA 15-3	V4_13	AX	AX	BIOMERIEUX	BioMérieux Vidas	2	44.6
2020-01-01	292	CA 15-3	V4_14	AB	AB	ABBOTT	Abbott Architect	1	31.9
2020-01-01	292	CA 15-3	V4_14	AB	AB	ABBOTT	Abbott Architect	2	52.2
2020-01-01	292	CA 15-3	V4_180	DO	DO	DIASORIN	Diasorin Liaison	1	31.1
2020-01-01	292	CA 15-3	V4_180	DO	DO	DIASORIN	Diasorin Liaison	2	52
2020-01-01	292	CA 15-3	V4_15	AX	AX	BIOMERIEUX	BioMérieux Vidas	1	31.1
2020-01-01	292	CA 15-3	V4_15	AX	AX	BIOMERIEUX	BioMérieux Vidas	2	48.4
2020-01-01	292	CA 15-3	V4_16	AB	AB	ABBOTT	Abbott Architect	1	31.6
2020-01-01	292	CA 15-3	V4_16	AB	AB	ABBOTT	Abbott Architect	2	51.4
2020-01-01	292	CA 15-3	V4_17	AX	AX	BIOMERIEUX	BioMérieux Vidas	1	30.5
2020-01-01	292	CA 15-3	V4_17	AX	AX	BIOMERIEUX	BioMérieux Vidas	2	52.9
2020-01-01	292	CA 15-3	V4_19	AB	AB	ABBOTT	Abbott Architect	1	27.2
2020-01-01	292	CA 15-3	V4_19	AB	AB	ABBOTT	Abbott Architect	2	46.1
2020-01-01	292	CA 15-3	V4_20	AB	AB	ABBOTT	Abbott Architect	1	31.8
2020-01-01	292	CA 15-3	V4_20	AB	AB	ABBOTT	Abbott Architect	2	52.7
2020-01-01	292	CA 15-3	V4_21	AB	AB	ABBOTT	Abbott Architect	1	29.1
2020-01-01	292	CA 15-3	V4_21	AB	AB	ABBOTT	Abbott Architect	2	46.8
2020-01-01	292	CA 15-3	V4_22	AB	AB	ABBOTT	Abbott Architect	1	29.7
2020-01-01	292	CA 15-3	V4_22	AB	AB	ABBOTT	Abbott Architect	2	50.3
2020-01-01	292	CA 15-3	V4_184	DO	DO	DIASORIN	Diasorin Liaison XL	1	30.6
2020-01-01	292	CA 15-3	V4_184	DO	DO	DIASORIN	Diasorin Liaison XL	2	48.3
2020-01-01	292	CA 15-3	V4_24	AB	AB	ABBOTT	Abbott Architect	1	27
2020-01-01	292	CA 15-3	V4_24	AB	AB	ABBOTT	Abbott Architect	2	45.5
2020-01-01	292	CA 15-3	V4_25	DO	DO	DIASORIN	Diasorin Liaison XL	1	32
2020-01-01	292	CA 15-3	V4_25	DO	DO	DIASORIN	Diasorin Liaison XL	2	50.9
2020-01-01	292	CA 15-3	V4_26	TH		TOSOH BIOSCIENCE	Tosoh: andere Geräte	1	27.7
2020-01-01	292	CA 15-3	V4_26	TH		TOSOH BIOSCIENCE	Tosoh: andere Geräte	2	39.6
2020-01-01	292	CA 15-3	V4_27	DO	DO	DIASORIN	Diasorin Liaison	1	30.5
2020-01-01	292	CA 15-3	V4_27	DO	DO	DIASORIN	Diasorin Liaison	2	50.1
2020-01-01	292	CA 15-3	V4_28	AX	AX	BIOMERIEUX	BioMérieux Vidas	1	30
2020-01-01	292	CA 15-3	V4_28	AX	AX	BIOMERIEUX	BioMérieux Vidas	2	48
2020-01-01	292	CA 15-3	V4_33	AB	AB	ABBOTT	Abbott Architect	1	32
2020-01-01	292	CA 15-3	V4_33	AB	AB	ABBOTT	Abbott Architect	2	51.5
2020-01-01	292	CA 15-3	V4_236	AB	AB	ABBOTT	Abbott: Alinity	1	28
2020-01-01	292	CA 15-3	V4_236	AB	AB	ABBOTT	Abbott: Alinity	2	49
2020-01-01	292	CA 15-3	V4_35	AB	AB	ABBOTT	Abbott Architect	1	29.2
2020-01-01	292	CA 15-3	V4_35	AB	AB	ABBOTT	Abbott Architect	2	48.8
2020-01-01	292	CA 15-3	V4_37	TH		TOSOH BIOSCIENCE	Tosoh AIA900	1	23.2
2020-01-01	292	CA 15-3	V4_37	TH		TOSOH BIOSCIENCE	Tosoh AIA900	2	35.2
2020-01-01	292	CA 15-3	V4_260	AB	AB	ABBOTT	Abbott: Alinity	1	29.8
2020-01-01	292	CA 15-3	V4_260	AB	AB	ABBOTT	Abbott: Alinity	2	47
2020-01-01	292	CA 15-3	V4_38	BE	BE	BECKMAN COULTER	Beckman Unicel DX-System	1	18.7
2020-01-01	292	CA 15-3	V4_38	BE	BE	BECKMAN COULTER	Beckman Unicel DX-System	2	26.8
2020-01-01	292	CA 15-3	V4_195	BE	BE	BECKMAN COULTER	Beckman Access	1	16.5
2020-01-01	292	CA 15-3	V4_195	BE	BE	BECKMAN COULTER	Beckman Access	2	24.7
2020-01-01	292	CA 15-3	V4_39	BE	BE	BECKMAN COULTER	Beckman Unicel DX-System	1	15.9
2020-01-01	292	CA 15-3	V4_39	BE	BE	BECKMAN COULTER	Beckman Unicel DX-System	2	22.9
2020-01-01	292	CA 15-3	V4_40	BE	BE	BECKMAN COULTER	Beckman Unicel DX-System	1	17.5
2020-01-01	292	CA 15-3	V4_40	BE	BE	BECKMAN COULTER	Beckman Unicel DX-System	2	26.8
2020-01-01	292	CA 15-3	V4_42	BE	BE	BECKMAN COULTER	Beckman Access	1	16.1
2020-01-01	292	CA 15-3	V4_42	BE	BE	BECKMAN COULTER	Beckman Access	2	23.8
2020-01-01	292	CA 15-3	V4_43	BE	BE	BECKMAN COULTER	Beckman Unicel DX-System	1	17.6
2020-01-01	292	CA 15-3	V4_43	BE	BE	BECKMAN COULTER	Beckman Unicel DX-System	2	26.3
2020-01-01	292	CA 15-3	V4_45	BE	BE	BECKMAN COULTER	Beckman Unicel DX-System	1	17.3
2020-01-01	292	CA 15-3	V4_45	BE	BE	BECKMAN COULTER	Beckman Unicel DX-System	2	26.3
2020-01-01	292	CA 15-3	V4_46	BE	BE	BECKMAN COULTER	Beckman Unicel DX-System	1	16.5
2020-01-01	292	CA 15-3	V4_46	BE	BE	BECKMAN COULTER	Beckman Unicel DX-System	2	26.9
2020-01-01	292	CA 15-3	V4_47	BE	BE	BECKMAN COULTER	Beckman Unicel DX-System	1	18.8
2020-01-01	292	CA 15-3	V4_47	BE	BE	BECKMAN COULTER	Beckman Unicel DX-System	2	27.9
2020-01-01	292	CA 15-3	V4_49	DG	SI	SIEMENS (DPC Biermann)	Siemens (DPC Biermann) Immulite	1	29.1
2020-01-01	292	CA 15-3	V4_49	DG	SI	SIEMENS (DPC Biermann)	Siemens (DPC Biermann) Immulite	2	41
2020-01-01	292	CA 15-3	V4_50	BG	SI	SIEMENS (Bayer Health)	Siemens (Bayer Healthcare) Centaur	1	32
2020-01-01	292	CA 15-3	V4_50	BG	SI	SIEMENS (Bayer Health)	Siemens (Bayer Healthcare) Centaur	2	55
2020-01-01	292	CA 15-3	V4_51	BG	SI	SIEMENS (Bayer Health)	Siemens (Bayer Healthcare) Centaur	1	38.1
2020-01-01	292	CA 15-3	V4_51	BG	SI	SIEMENS (Bayer Health)	Siemens (Bayer Healthcare) Centaur	2	63.6
2020-01-01	292	CA 15-3	V4_52	BG	SI	SIEMENS (Bayer Health)	Siemens (Bayer Healthcare) Centaur	1	34.5
2020-01-01	292	CA 15-3	V4_52	BG	SI	SIEMENS (Bayer Health)	Siemens (Bayer Healthcare) Centaur	2	62.8
2020-01-01	292	CA 15-3	V4_53	BG	SI	SIEMENS (Bayer Health)	Siemens (Bayer Healthcare) Centaur	1	37.1
2020-01-01	292	CA 15-3	V4_53	BG	SI	SIEMENS (Bayer Health)	Siemens (Bayer Healthcare) Centaur	2	55.5
2020-01-01	292	CA 15-3	V4_54	BG	SI	SIEMENS (Bayer Health)	Siemens (Bayer Healthcare) Centaur	1	34.5
2020-01-01	292	CA 15-3	V4_54	BG	SI	SIEMENS (Bayer Health)	Siemens (Bayer Healthcare) Centaur	2	61.6
2020-01-01	292	CA 15-3	V4_56	BG	SI	SIEMENS (Bayer Health)	Siemens (Bayer Healthcare) Centaur	1	32
2020-01-01	292	CA 15-3	V4_56	BG	SI	SIEMENS (Bayer Health)	Siemens (Bayer Healthcare) Centaur	2	57
2020-01-01	292	CA 15-3	V4_57	BG	SI	SIEMENS (Bayer Health)	Siemens (Bayer Healthcare) Centaur	1	31.6
2020-01-01	292	CA 15-3	V4_57	BG	SI	SIEMENS (Bayer Health)	Siemens (Bayer Healthcare) Centaur	2	55.4
2020-01-01	292	CA 15-3	V4_245	SI	SI	SIEMENS HEALTHINEERS	Siemens: Atellica IM	1	40.9
2020-01-01	292	CA 15-3	V4_245	SI	SI	SIEMENS HEALTHINEERS	Siemens: Atellica IM	2	66.3
2020-01-01	292	CA 15-3	V4_58	BG	SI	SIEMENS (Bayer Health)	Siemens (Bayer Healthcare) Centaur	1	31.5
2020-01-01	292	CA 15-3	V4_58	BG	SI	SIEMENS (Bayer Health)	Siemens (Bayer Healthcare) Centaur	2	57.4
2020-01-01	292	CA 15-3	V4_59	BG	SI	SIEMENS (Bayer Health)	Siemens (Bayer Healthcare) Centaur	1	39
2020-01-01	292	CA 15-3	V4_59	BG	SI	SIEMENS (Bayer Health)	Siemens (Bayer Healthcare) Centaur	2	62.5
2020-01-01	292	CA 15-3	V4_61	BG	SI	SIEMENS (Bayer Health)	Siemens (Bayer Healthcare) Centaur	1	33.2
2020-01-01	292	CA 15-3	V4_61	BG	SI	SIEMENS (Bayer Health)	Siemens (Bayer Healthcare) Centaur	2	57.7
2020-01-01	292	CA 15-3	V4_261	BG	SI	SIEMENS (Bayer Health)	Siemens (Bayer Healthcare) Centaur	1	39.5
2020-01-01	292	CA 15-3	V4_261	BG	SI	SIEMENS (Bayer Health)	Siemens (Bayer Healthcare) Centaur	2	68.5
2020-01-01	292	CA 15-3	V4_63	SI	SI	SIEMENS HEALTHINEERS	Siemens Advia Centaur XP	1	37.3
2020-01-01	292	CA 15-3	V4_63	SI	SI	SIEMENS HEALTHINEERS	Siemens Advia Centaur XP	2	62.7
2020-01-01	292	CA 15-3	V4_64	DG	SI	SIEMENS (DPC Biermann)	Siemens (DPC Biermann) Immulite 2000	1	27.9
2020-01-01	292	CA 15-3	V4_64	DG	SI	SIEMENS (DPC Biermann)	Siemens (DPC Biermann) Immulite 2000	2	36.9
2020-01-01	292	CA 15-3	V4_66	BG	SI	SIEMENS (Bayer Health)	Siemens: Atellica IM	1	40.7
2020-01-01	292	CA 15-3	V4_66	BG	SI	SIEMENS (Bayer Health)	Siemens: Atellica IM	2	66.2
2020-01-01	292	CA 15-3	V4_67	BG	SI	SIEMENS (Bayer Health)	Siemens (Bayer Healthcare) Centaur	1	39
2020-01-01	292	CA 15-3	V4_67	BG	SI	SIEMENS (Bayer Health)	Siemens (Bayer Healthcare) Centaur	2	68.9
2020-01-01	292	CA 15-3	V4_68	BG	SI	SIEMENS (Bayer Health)	Siemens (Bayer Healthcare) Centaur	1	38.9
2020-01-01	292	CA 15-3	V4_68	BG	SI	SIEMENS (Bayer Health)	Siemens (Bayer Healthcare) Centaur	2	69.6
2020-01-01	292	CA 15-3	V4_202	DG	SI	SIEMENS (DPC Biermann)	Siemens (DPC Biermann) Immulite	1	32.9
2020-01-01	292	CA 15-3	V4_202	DG	SI	SIEMENS (DPC Biermann)	Siemens (DPC Biermann) Immulite	2	38.7
2020-01-01	292	CA 15-3	V4_48	SI	SI	SIEMENS HEALTHINEERS	Siemens: Atellica IM	1	35.8
2020-01-01	292	CA 15-3	V4_48	SI	SI	SIEMENS HEALTHINEERS	Siemens: Atellica IM	2	58.8
2020-01-01	292	CA 15-3	V4_69	DG	SI	SIEMENS (DPC Biermann)	Siemens (DPC Biermann) Immulite 2000	1	30.8
2020-01-01	292	CA 15-3	V4_69	DG	SI	SIEMENS (DPC Biermann)	Siemens (DPC Biermann) Immulite 2000	2	45.7
2020-01-01	292	CA 15-3	V4_70	DG	SI	SIEMENS (DPC Biermann)	Siemens (DPC Biermann) Immulite	1	29.2
2020-01-01	292	CA 15-3	V4_70	DG	SI	SIEMENS (DPC Biermann)	Siemens (DPC Biermann) Immulite	2	38.5
2020-01-01	292	CA 15-3	V4_71	SI	SI	SIEMENS HEALTHINEERS	Siemens: Atellica IM	1	36.1
2020-01-01	292	CA 15-3	V4_71	SI	SI	SIEMENS HEALTHINEERS	Siemens: Atellica IM	2	58.6
2020-01-01	292	CA 15-3	V4_72	SI	SI	SIEMENS HEALTHINEERS	Siemens (Bayer Healthcare) Centaur	1	31.4
2020-01-01	292	CA 15-3	V4_72	SI	SI	SIEMENS HEALTHINEERS	Siemens (Bayer Healthcare) Centaur	2	56.2
2020-01-01	292	CA 15-3	V4_73	BW	SI	SIEMENS (Dade Behring)	Siemens (Dade-Behring) Dimension Vista	1	27
2020-01-01	292	CA 15-3	V4_73	BW	SI	SIEMENS (Dade Behring)	Siemens (Dade-Behring) Dimension Vista	2	44
2020-01-01	292	CA 15-3	V4_250	BG	SI	SIEMENS (Bayer Health)	Siemens (Bayer Healthcare) Centaur	1	39.7
2020-01-01	292	CA 15-3	V4_250	BG	SI	SIEMENS (Bayer Health)	Siemens (Bayer Healthcare) Centaur	2	68.6
2020-01-01	292	CA 15-3	V4_75	DG	SI	SIEMENS (DPC Biermann)	Siemens (DPC Biermann) Immulite	1	34.7
2020-01-01	292	CA 15-3	V4_75	DG	SI	SIEMENS (DPC Biermann)	Siemens (DPC Biermann) Immulite	2	51.4
2020-01-01	292	CA 15-3	V4_262	DG	SI	SIEMENS (DPC Biermann)	Siemens (DPC Biermann) Immulite 2000	1	32.1
2020-01-01	292	CA 15-3	V4_262	DG	SI	SIEMENS (DPC Biermann)	Siemens (DPC Biermann) Immulite 2000	2	45.4
2020-01-01	292	CA 15-3	V4_77	RO	RO	ROCHE DIAGNOSTICS	Roche Cobas (6000) System (c501/502/e601)	1	30.9
2020-01-01	292	CA 15-3	V4_77	RO	RO	ROCHE DIAGNOSTICS	Roche Cobas (6000) System (c501/502/e601)	2	51.6
2020-01-01	292	CA 15-3	V4_78	RO	RO	ROCHE DIAGNOSTICS	Roche Cobas (8000) System (e801)	1	27
2020-01-01	292	CA 15-3	V4_78	RO	RO	ROCHE DIAGNOSTICS	Roche Cobas (8000) System (e801)	2	45
2020-01-01	292	CA 15-3	V4_79	RO	RO	ROCHE DIAGNOSTICS	Roche Cobas (8000) System (e801)	1	29.4
2020-01-01	292	CA 15-3	V4_79	RO	RO	ROCHE DIAGNOSTICS	Roche Cobas (8000) System (e801)	2	47.4
2020-01-01	292	CA 15-3	V4_80	RO	RO	ROCHE DIAGNOSTICS	Roche Cobas (6000) System (c501/502/e601)	1	26.5
2020-01-01	292	CA 15-3	V4_80	RO	RO	ROCHE DIAGNOSTICS	Roche Cobas (6000) System (c501/502/e601)	2	44.5
2020-01-01	292	CA 15-3	V4_81	RO	RO	ROCHE DIAGNOSTICS	Roche Cobas (6000) System (c501/502/e601)	1	31.3
2020-01-01	292	CA 15-3	V4_81	RO	RO	ROCHE DIAGNOSTICS	Roche Cobas (6000) System (c501/502/e601)	2	53.2
2020-01-01	292	CA 15-3	V4_82	RO	RO	ROCHE DIAGNOSTICS	Roche Cobas (6000) System (c501/502/e601)	1	33.6
2020-01-01	292	CA 15-3	V4_82	RO	RO	ROCHE DIAGNOSTICS	Roche Cobas (6000) System (c501/502/e601)	2	54
2020-01-01	292	CA 15-3	V4_83	RO	RO	ROCHE DIAGNOSTICS	Roche Cobas (6000) System (c501/502/e601)	1	29.9
2020-01-01	292	CA 15-3	V4_83	RO	RO	ROCHE DIAGNOSTICS	Roche Cobas (6000) System (c501/502/e601)	2	49.4
2020-01-01	292	CA 15-3	V4_207	RO	RO	ROCHE DIAGNOSTICS	Roche Elecsys-Systeme/Cobas e602	1	27.8
2020-01-01	292	CA 15-3	V4_207	RO	RO	ROCHE DIAGNOSTICS	Roche Elecsys-Systeme/Cobas e602	2	48.4
2020-01-01	292	CA 15-3	V4_84	RO	RO	ROCHE DIAGNOSTICS	Roche Cobas e411	1	25.6
2020-01-01	292	CA 15-3	V4_84	RO	RO	ROCHE DIAGNOSTICS	Roche Cobas e411	2	44.6
2020-01-01	292	CA 15-3	V4_85	RO	RO	ROCHE DIAGNOSTICS	Roche Cobas (8000) System (e801)	1	28.2
2020-01-01	292	CA 15-3	V4_85	RO	RO	ROCHE DIAGNOSTICS	Roche Cobas (8000) System (e801)	2	46.2
2020-01-01	292	CA 15-3	V4_87	RO	RO	ROCHE DIAGNOSTICS	Roche Cobas (6000) System (c501/502/e601)	1	29.8
2020-01-01	292	CA 15-3	V4_87	RO	RO	ROCHE DIAGNOSTICS	Roche Cobas (6000) System (c501/502/e601)	2	49.9
2020-01-01	292	CA 15-3	V4_41	RO	RO	ROCHE DIAGNOSTICS	Roche Cobas (8000) System (e801)	1	29.9
2020-01-01	292	CA 15-3	V4_41	RO	RO	ROCHE DIAGNOSTICS	Roche Cobas (8000) System (e801)	2	50.7
2020-01-01	292	CA 15-3	V4_88	RO	RO	ROCHE DIAGNOSTICS	Roche Elecsys-Systeme/Cobas e602	1	29
2020-01-01	292	CA 15-3	V4_88	RO	RO	ROCHE DIAGNOSTICS	Roche Elecsys-Systeme/Cobas e602	2	48
2020-01-01	292	CA 15-3	V4_89	RO	RO	ROCHE DIAGNOSTICS	Roche Cobas (6000) System (c501/502/e601)	1	24
2020-01-01	292	CA 15-3	V4_89	RO	RO	ROCHE DIAGNOSTICS	Roche Cobas (6000) System (c501/502/e601)	2	51
2020-01-01	292	CA 15-3	V4_90	RO	RO	ROCHE DIAGNOSTICS	Roche Cobas e411	1	31.1
2020-01-01	292	CA 15-3	V4_90	RO	RO	ROCHE DIAGNOSTICS	Roche Cobas e411	2	51.1
2020-01-01	292	CA 15-3	V4_91	RO	RO	ROCHE DIAGNOSTICS	Roche Cobas (8000) System (c701/702)	1	28.3
2020-01-01	292	CA 15-3	V4_91	RO	RO	ROCHE DIAGNOSTICS	Roche Cobas (8000) System (c701/702)	2	47.6
2020-01-01	292	CA 15-3	V4_92	RO	RO	ROCHE DIAGNOSTICS	Roche Cobas (8000) System (e801)	1	30.2
2020-01-01	292	CA 15-3	V4_92	RO	RO	ROCHE DIAGNOSTICS	Roche Cobas (8000) System (e801)	2	50
2020-01-01	292	CA 15-3	V4_93	RO	RO	ROCHE DIAGNOSTICS	Roche Cobas (8000) System (e801)	1	27
2020-01-01	292	CA 15-3	V4_93	RO	RO	ROCHE DIAGNOSTICS	Roche Cobas (8000) System (e801)	2	46.9
2020-01-01	292	CA 15-3	V4_94	RO	RO	ROCHE DIAGNOSTICS	Roche Cobas e411	1	31
2020-01-01	292	CA 15-3	V4_94	RO	RO	ROCHE DIAGNOSTICS	Roche Cobas e411	2	50.1
2020-01-01	292	CA 15-3	V4_95	RO	RO	ROCHE DIAGNOSTICS	Roche Cobas (8000) System (c701/702)	1	28.2
2020-01-01	292	CA 15-3	V4_95	RO	RO	ROCHE DIAGNOSTICS	Roche Cobas (8000) System (c701/702)	2	48.6
2020-01-01	292	CA 15-3	V4_96	RO	RO	ROCHE DIAGNOSTICS	Roche Cobas (6000) System (c501/502/e601)	1	25.4
2020-01-01	292	CA 15-3	V4_96	RO	RO	ROCHE DIAGNOSTICS	Roche Cobas (6000) System (c501/502/e601)	2	44.4
2020-01-01	292	CA 15-3	V4_263	RO	RO	ROCHE DIAGNOSTICS	Roche Cobas (8000) System (e801)	1	27
2020-01-01	292	CA 15-3	V4_263	RO	RO	ROCHE DIAGNOSTICS	Roche Cobas (8000) System (e801)	2	43
2020-01-01	292	CA 15-3	V4_97	RO	RO	ROCHE DIAGNOSTICS	Roche Cobas (8000) System (c701/702)	1	32.4
2020-01-01	292	CA 15-3	V4_97	RO	RO	ROCHE DIAGNOSTICS	Roche Cobas (8000) System (c701/702)	2	51.1
2020-01-01	292	CA 15-3	V4_98	RO	RO	ROCHE DIAGNOSTICS	Roche Cobas (8000) System (e801)	1	30
2020-01-01	292	CA 15-3	V4_98	RO	RO	ROCHE DIAGNOSTICS	Roche Cobas (8000) System (e801)	2	50.3
2020-01-01	292	CA 15-3	V4_99	RO	RO	ROCHE DIAGNOSTICS	Roche Cobas (6000) System (c501/502/e601)	1	30.2
2020-01-01	292	CA 15-3	V4_99	RO	RO	ROCHE DIAGNOSTICS	Roche Cobas (6000) System (c501/502/e601)	2	56.4
2020-01-01	292	CA 15-3	V4_100	RO	RO	ROCHE DIAGNOSTICS	Roche Modular-Systeme	1	29.3
2020-01-01	292	CA 15-3	V4_100	RO	RO	ROCHE DIAGNOSTICS	Roche Modular-Systeme	2	49.3
2020-01-01	292	CA 15-3	V4_101	RO	RO	ROCHE DIAGNOSTICS		1	30.7
2020-01-01	292	CA 15-3	V4_101	RO	RO	ROCHE DIAGNOSTICS		2	49.7
2020-01-01	292	CA 15-3	V4_102	RO	RO	ROCHE DIAGNOSTICS	Roche Cobas e411	1	30.1
2020-01-01	292	CA 15-3	V4_102	RO	RO	ROCHE DIAGNOSTICS	Roche Cobas e411	2	48.3
2020-01-01	292	CA 15-3	V4_103	RO	RO	ROCHE DIAGNOSTICS	Roche Cobas (6000) System (c501/502/e601)	1	30.5
2020-01-01	292	CA 15-3	V4_103	RO	RO	ROCHE DIAGNOSTICS	Roche Cobas (6000) System (c501/502/e601)	2	51.8
2020-01-01	292	CA 15-3	V4_104	RO	RO	ROCHE DIAGNOSTICS	Roche Elecsys-Systeme/Cobas e602	1	30
2020-01-01	292	CA 15-3	V4_104	RO	RO	ROCHE DIAGNOSTICS	Roche Elecsys-Systeme/Cobas e602	2	50
2020-01-01	292	CA 15-3	V4_105	RO	RO	ROCHE DIAGNOSTICS	Roche Cobas (6000) System (c501/502/e601)	1	32
2020-01-01	292	CA 15-3	V4_105	RO	RO	ROCHE DIAGNOSTICS	Roche Cobas (6000) System (c501/502/e601)	2	52
2020-01-01	292	CA 15-3	V4_106	RO	RO	ROCHE DIAGNOSTICS	Roche Cobas e411	1	32.5
2020-01-01	292	CA 15-3	V4_106	RO	RO	ROCHE DIAGNOSTICS	Roche Cobas e411	2	53.3
2020-01-01	292	CA 15-3	V4_107	RO	RO	ROCHE DIAGNOSTICS	Roche Cobas (8000) System (e801)	1	27.9
2020-01-01	292	CA 15-3	V4_107	RO	RO	ROCHE DIAGNOSTICS	Roche Cobas (8000) System (e801)	2	46.7
2020-01-01	292	CA 15-3	V4_108	RO	RO	ROCHE DIAGNOSTICS	Roche Cobas (6000) System (c501/502/e601)	1	31.9
2020-01-01	292	CA 15-3	V4_108	RO	RO	ROCHE DIAGNOSTICS	Roche Cobas (6000) System (c501/502/e601)	2	55.1
2020-01-01	292	CA 15-3	V4_109	RO	RO	ROCHE DIAGNOSTICS	Roche Elecsys-Systeme/Cobas e602	1	32.6
2020-01-01	292	CA 15-3	V4_109	RO	RO	ROCHE DIAGNOSTICS	Roche Elecsys-Systeme/Cobas e602	2	53.3
2020-01-01	292	CA 15-3	V4_110	RO	RO	ROCHE DIAGNOSTICS	Roche Elecsys-Systeme/Cobas e602	1	30.2
2020-01-01	292	CA 15-3	V4_110	RO	RO	ROCHE DIAGNOSTICS	Roche Elecsys-Systeme/Cobas e602	2	53
2020-01-01	292	CA 15-3	V4_111	RO	RO	ROCHE DIAGNOSTICS	Roche Cobas (8000) System (e801)	1	32.1
2020-01-01	292	CA 15-3	V4_111	RO	RO	ROCHE DIAGNOSTICS	Roche Cobas (8000) System (e801)	2	52.8
2020-01-01	292	CA 15-3	V4_112	RO	RO	ROCHE DIAGNOSTICS	Roche Cobas (8000) System (e801)	1	29.6
2020-01-01	292	CA 15-3	V4_112	RO	RO	ROCHE DIAGNOSTICS	Roche Cobas (8000) System (e801)	2	49.6
2020-01-01	292	CA 15-3	V4_113	RO	RO	ROCHE DIAGNOSTICS	Roche Cobas e411	1	31.2
2020-01-01	292	CA 15-3	V4_113	RO	RO	ROCHE DIAGNOSTICS	Roche Cobas e411	2	53.1
2020-01-01	292	CA 15-3	V4_114	RO	RO	ROCHE DIAGNOSTICS	Roche Elecsys-Systeme/Cobas e602	1	28.5
2020-01-01	292	CA 15-3	V4_114	RO	RO	ROCHE DIAGNOSTICS	Roche Elecsys-Systeme/Cobas e602	2	48.2
2020-01-01	292	CA 15-3	V4_115	RO	RO	ROCHE DIAGNOSTICS	Roche Cobas (6000) System (c501/502/e601)	1	28.1
2020-01-01	292	CA 15-3	V4_115	RO	RO	ROCHE DIAGNOSTICS	Roche Cobas (6000) System (c501/502/e601)	2	47.7
2020-01-01	292	CA 15-3	V4_116	RO	RO	ROCHE DIAGNOSTICS	Roche Modular-Systeme	1	36.9
2020-01-01	292	CA 15-3	V4_116	RO	RO	ROCHE DIAGNOSTICS	Roche Modular-Systeme	2	56.7
2020-01-01	292	CA 15-3	V4_117	RO	RO	ROCHE DIAGNOSTICS	Roche Cobas (8000) System (e801)	1	28.3
2020-01-01	292	CA 15-3	V4_117	RO	RO	ROCHE DIAGNOSTICS	Roche Cobas (8000) System (e801)	2	46.5
2020-01-01	292	CA 15-3	V4_118	RO	RO	ROCHE DIAGNOSTICS	Roche Cobas (6000) System (c501/502/e601)	1	30.9
2020-01-01	292	CA 15-3	V4_118	RO	RO	ROCHE DIAGNOSTICS	Roche Cobas (6000) System (c501/502/e601)	2	49.4
2020-01-01	292	CA 15-3	V4_119	RO	RO	ROCHE DIAGNOSTICS	Roche Cobas (6000) System (c501/502/e601)	1	33.6
2020-01-01	292	CA 15-3	V4_119	RO	RO	ROCHE DIAGNOSTICS	Roche Cobas (6000) System (c501/502/e601)	2	56.1
2020-01-01	292	CA 15-3	V4_8	RO	RO	ROCHE DIAGNOSTICS	Roche Cobas (6000) System (c501/502/e601)	1	31.2
2020-01-01	292	CA 15-3	V4_8	RO	RO	ROCHE DIAGNOSTICS	Roche Cobas (6000) System (c501/502/e601)	2	52.3
2020-01-01	292	CA 15-3	V4_120	RO	RO	ROCHE DIAGNOSTICS	Roche Modular-Systeme	1	30.5
2020-01-01	292	CA 15-3	V4_120	RO	RO	ROCHE DIAGNOSTICS	Roche Modular-Systeme	2	51
2020-01-01	292	CA 15-3	V4_121	RO	RO	ROCHE DIAGNOSTICS	Roche Cobas (8000) System (e801)	1	27.5
2020-01-01	292	CA 15-3	V4_121	RO	RO	ROCHE DIAGNOSTICS	Roche Cobas (8000) System (e801)	2	46.8
2020-01-01	292	CA 15-3	V4_122	RO	RO	ROCHE DIAGNOSTICS	Roche Cobas (6000) System (c501/502/e601)	1	32.1
2020-01-01	292	CA 15-3	V4_122	RO	RO	ROCHE DIAGNOSTICS	Roche Cobas (6000) System (c501/502/e601)	2	52.8
2020-01-01	292	CA 15-3	V4_123	RO	RO	ROCHE DIAGNOSTICS	Roche Elecsys-Systeme/Cobas e602	1	30
2020-01-01	292	CA 15-3	V4_123	RO	RO	ROCHE DIAGNOSTICS	Roche Elecsys-Systeme/Cobas e602	2	48.2
2020-01-01	292	CA 15-3	V4_124	RO	RO	ROCHE DIAGNOSTICS	Roche Elecsys-Systeme/Cobas e602	1	31.2
2020-01-01	292	CA 15-3	V4_124	RO	RO	ROCHE DIAGNOSTICS	Roche Elecsys-Systeme/Cobas e602	2	50.9
2020-01-01	292	CA 15-3	V4_125	RO	RO	ROCHE DIAGNOSTICS	Roche Elecsys-Systeme/Cobas e602	1	28.2
2020-01-01	292	CA 15-3	V4_125	RO	RO	ROCHE DIAGNOSTICS	Roche Elecsys-Systeme/Cobas e602	2	45.9
2020-01-01	292	CA 15-3	V4_126	RO	RO	ROCHE DIAGNOSTICS	Roche Cobas (6000) System (c501/502/e601)	1	31.8
2020-01-01	292	CA 15-3	V4_126	RO	RO	ROCHE DIAGNOSTICS	Roche Cobas (6000) System (c501/502/e601)	2	52.8
2020-01-01	292	CA 15-3	V4_127	RO	RO	ROCHE DIAGNOSTICS	Roche Cobas (8000) System (e801)	1	27.7
2020-01-01	292	CA 15-3	V4_127	RO	RO	ROCHE DIAGNOSTICS	Roche Cobas (8000) System (e801)	2	44.6
2020-01-01	292	CA 15-3	V4_128	RO	RO	ROCHE DIAGNOSTICS	Roche Elecsys-Systeme/Cobas e602	1	28.7
2020-01-01	292	CA 15-3	V4_128	RO	RO	ROCHE DIAGNOSTICS	Roche Elecsys-Systeme/Cobas e602	2	47.5
2020-01-01	292	CA 15-3	V4_129	RO	RO	ROCHE DIAGNOSTICS	Roche Elecsys-Systeme/Cobas e602	1	32.3
2020-01-01	292	CA 15-3	V4_129	RO	RO	ROCHE DIAGNOSTICS	Roche Elecsys-Systeme/Cobas e602	2	53.3
2020-01-01	292	CA 15-3	V4_130	RO	RO	ROCHE DIAGNOSTICS	Roche Cobas (6000) System (c501/502/e601)	1	29.1
2020-01-01	292	CA 15-3	V4_130	RO	RO	ROCHE DIAGNOSTICS	Roche Cobas (6000) System (c501/502/e601)	2	50
2020-01-01	292	CA 15-3	V4_131	RO	RO	ROCHE DIAGNOSTICS	Roche Elecsys-Systeme/Cobas e602	1	28.1
2020-01-01	292	CA 15-3	V4_131	RO	RO	ROCHE DIAGNOSTICS	Roche Elecsys-Systeme/Cobas e602	2	47.9
2020-01-01	292	CA 15-3	V4_132	RO	RO	ROCHE DIAGNOSTICS	Roche Cobas (6000) System (c501/502/e601)	1	32
2020-01-01	292	CA 15-3	V4_132	RO	RO	ROCHE DIAGNOSTICS	Roche Cobas (6000) System (c501/502/e601)	2	53
2020-01-01	292	CA 15-3	V4_133	RO	RO	ROCHE DIAGNOSTICS	Roche Cobas (8000) System (e801)	1	29.4
2020-01-01	292	CA 15-3	V4_133	RO	RO	ROCHE DIAGNOSTICS	Roche Cobas (8000) System (e801)	2	48.2
2020-01-01	292	CA 15-3	V4_134	RO	RO	ROCHE DIAGNOSTICS	Roche Cobas (6000) System (c501/502/e601)	1	29.6
2020-01-01	292	CA 15-3	V4_134	RO	RO	ROCHE DIAGNOSTICS	Roche Cobas (6000) System (c501/502/e601)	2	46
2020-01-01	292	CA 15-3	V4_254	RO	RO	ROCHE DIAGNOSTICS	Roche Cobas e411	1	31.1
2020-01-01	292	CA 15-3	V4_254	RO	RO	ROCHE DIAGNOSTICS	Roche Cobas e411	2	54.8
2020-01-01	292	CA 15-3	V4_264	RO	RO	ROCHE DIAGNOSTICS	Roche Elecsys-Systeme/Cobas e602	1	30.5
2020-01-01	292	CA 15-3	V4_264	RO	RO	ROCHE DIAGNOSTICS	Roche Elecsys-Systeme/Cobas e602	2	50.2
2020-01-01	292	CA 15-3	V4_135	RO	RO	ROCHE DIAGNOSTICS	Roche Cobas (6000) System (c501/502/e601)	1	31.1
2020-01-01	292	CA 15-3	V4_135	RO	RO	ROCHE DIAGNOSTICS	Roche Cobas (6000) System (c501/502/e601)	2	52.1
2020-01-01	292	CA 15-3	V4_136	RO	RO	ROCHE DIAGNOSTICS	Roche Cobas (6000) System (c501/502/e601)	1	29.2
2020-01-01	292	CA 15-3	V4_136	RO	RO	ROCHE DIAGNOSTICS	Roche Cobas (6000) System (c501/502/e601)	2	48.8
2020-01-01	292	CA 15-3	V4_172	RO	RO	ROCHE DIAGNOSTICS	Roche Cobas (6000) System (c501/502/e601)	1	35
2020-01-01	292	CA 15-3	V4_172	RO	RO	ROCHE DIAGNOSTICS	Roche Cobas (6000) System (c501/502/e601)	2	55
2020-01-01	292	CA 15-3	V4_137	RO	RO	ROCHE DIAGNOSTICS		1	32.7
2020-01-01	292	CA 15-3	V4_137	RO	RO	ROCHE DIAGNOSTICS		2	54.4
2020-01-01	292	CA 15-3	V4_138	RO	RO	ROCHE DIAGNOSTICS	Roche Elecsys-Systeme/Cobas e602	1	28
2020-01-01	292	CA 15-3	V4_138	RO	RO	ROCHE DIAGNOSTICS	Roche Elecsys-Systeme/Cobas e602	2	45.8
2020-01-01	292	CA 15-3	V4_139	RO	RO	ROCHE DIAGNOSTICS	Roche Cobas (6000) System (c501/502/e601)	1	27.7
2020-01-01	292	CA 15-3	V4_139	RO	RO	ROCHE DIAGNOSTICS	Roche Cobas (6000) System (c501/502/e601)	2	46.1
2020-01-01	292	CA 15-3	V4_265	RO	RO	ROCHE DIAGNOSTICS	Roche Cobas (6000) System (c501/502/e601)	1	30.8
2020-01-01	292	CA 15-3	V4_265	RO	RO	ROCHE DIAGNOSTICS	Roche Cobas (6000) System (c501/502/e601)	2	51.9
2020-01-01	292	CA 15-3	V4_140	RO	RO	ROCHE DIAGNOSTICS	Roche Cobas (8000) System (e801)	1	28
2020-01-01	292	CA 15-3	V4_140	RO	RO	ROCHE DIAGNOSTICS	Roche Cobas (8000) System (e801)	2	46
2020-01-01	292	CA 15-3	V4_141	RO	RO	ROCHE DIAGNOSTICS	Roche Cobas e411	1	27
2020-01-01	292	CA 15-3	V4_141	RO	RO	ROCHE DIAGNOSTICS	Roche Cobas e411	2	46
2020-01-01	292	CA 15-3	V4_142	RO	RO	ROCHE DIAGNOSTICS	Roche Cobas (6000) System (c501/502/e601)	1	33.7
2020-01-01	292	CA 15-3	V4_142	RO	RO	ROCHE DIAGNOSTICS	Roche Cobas (6000) System (c501/502/e601)	2	53.6
2020-01-01	292	CA 15-3	V4_143	RO	RO	ROCHE DIAGNOSTICS	Roche Cobas (6000) System (c501/502/e601)	1	32.1
2020-01-01	292	CA 15-3	V4_143	RO	RO	ROCHE DIAGNOSTICS	Roche Cobas (6000) System (c501/502/e601)	2	51.4
2020-01-01	292	CA 15-3	V4_144	RO	RO	ROCHE DIAGNOSTICS	Roche Cobas (8000) System (e801)	1	30.2
2020-01-01	292	CA 15-3	V4_144	RO	RO	ROCHE DIAGNOSTICS	Roche Cobas (8000) System (e801)	2	50.1
2020-01-01	292	CA 15-3	V4_145	RO	RO	ROCHE DIAGNOSTICS	Roche Modular-Systeme	1	34
2020-01-01	292	CA 15-3	V4_145	RO	RO	ROCHE DIAGNOSTICS	Roche Modular-Systeme	2	56
2020-01-01	292	CA 15-3	V4_146	RO	RO	ROCHE DIAGNOSTICS	Roche Elecsys-Systeme/Cobas e602	1	30.6
2020-01-01	292	CA 15-3	V4_146	RO	RO	ROCHE DIAGNOSTICS	Roche Elecsys-Systeme/Cobas e602	2	51.4
2020-01-01	292	CA 15-3	V4_147	RO	RO	ROCHE DIAGNOSTICS	Roche Cobas (8000) System (e801)	1	29.1
2020-01-01	292	CA 15-3	V4_147	RO	RO	ROCHE DIAGNOSTICS	Roche Cobas (8000) System (e801)	2	48.7
2020-01-01	292	CA 15-3	V4_148	RO	RO	ROCHE DIAGNOSTICS	Roche Cobas (6000) System (c501/502/e601)	1	30.6
2020-01-01	292	CA 15-3	V4_148	RO	RO	ROCHE DIAGNOSTICS	Roche Cobas (6000) System (c501/502/e601)	2	51
2020-01-01	292	CA 15-3	V4_149	RO	RO	ROCHE DIAGNOSTICS	Roche Cobas (6000) System (c501/502/e601)	1	30.4
2020-01-01	292	CA 15-3	V4_149	RO	RO	ROCHE DIAGNOSTICS	Roche Cobas (6000) System (c501/502/e601)	2	50
2020-01-01	292	CA 15-3	V4_150	RO	RO	ROCHE DIAGNOSTICS	Roche Elecsys-Systeme/Cobas e602	1	31.8
2020-01-01	292	CA 15-3	V4_150	RO	RO	ROCHE DIAGNOSTICS	Roche Elecsys-Systeme/Cobas e602	2	52.3
2020-01-01	292	CA 15-3	V4_151	RO	RO	ROCHE DIAGNOSTICS	Roche Cobas (8000) System (e801)	1	30.9
2020-01-01	292	CA 15-3	V4_151	RO	RO	ROCHE DIAGNOSTICS	Roche Cobas (8000) System (e801)	2	50.1
2020-01-01	292	CA 15-3	V4_152	RO	RO	ROCHE DIAGNOSTICS	Roche Cobas (8000) System (e801)	1	27.9
2020-01-01	292	CA 15-3	V4_152	RO	RO	ROCHE DIAGNOSTICS	Roche Cobas (8000) System (e801)	2	45.5
2020-01-01	292	CA 15-3	V4_153	RO	RO	ROCHE DIAGNOSTICS	Roche Cobas (6000) System (c501/502/e601)	1	29.8
2020-01-01	292	CA 15-3	V4_153	RO	RO	ROCHE DIAGNOSTICS	Roche Cobas (6000) System (c501/502/e601)	2	50.4
2020-01-01	292	CA 15-3	V4_154	RO	RO	ROCHE DIAGNOSTICS	Roche Elecsys-Systeme/Cobas e602	1	33.9
2020-01-01	292	CA 15-3	V4_154	RO	RO	ROCHE DIAGNOSTICS	Roche Elecsys-Systeme/Cobas e602	2	57.5
2020-01-01	292	CA 15-3	V4_155	RO	RO	ROCHE DIAGNOSTICS	Roche Cobas e411	1	28.8
2020-01-01	292	CA 15-3	V4_155	RO	RO	ROCHE DIAGNOSTICS	Roche Cobas e411	2	45.5
2020-01-01	292	CA 15-3	V4_156	RO	RO	ROCHE DIAGNOSTICS	Roche Cobas e411	1	30.1
2020-01-01	292	CA 15-3	V4_156	RO	RO	ROCHE DIAGNOSTICS	Roche Cobas e411	2	48.4
2020-01-01	292	CA 15-3	V4_157	RO	RO	ROCHE DIAGNOSTICS	Roche Elecsys-Systeme/Cobas e602	1	31.9
2020-01-01	292	CA 15-3	V4_157	RO	RO	ROCHE DIAGNOSTICS	Roche Elecsys-Systeme/Cobas e602	2	51.4
2020-01-01	292	CA 15-3	V4_158	RO	RO	ROCHE DIAGNOSTICS	Roche Cobas (6000) System (c501/502/e601)	1	27.4
2020-01-01	292	CA 15-3	V4_158	RO	RO	ROCHE DIAGNOSTICS	Roche Cobas (6000) System (c501/502/e601)	2	48.1
2020-01-01	292	CA 15-3	V4_159	RO	RO	ROCHE DIAGNOSTICS	Roche Cobas (6000) System (c501/502/e601)	1	27.9
2020-01-01	292	CA 15-3	V4_159	RO	RO	ROCHE DIAGNOSTICS	Roche Cobas (6000) System (c501/502/e601)	2	45.9
2020-01-01	292	CA 15-3	V4_160	RO	RO	ROCHE DIAGNOSTICS	Roche Cobas e411	1	34.8
2020-01-01	292	CA 15-3	V4_160	RO	RO	ROCHE DIAGNOSTICS	Roche Cobas e411	2	55.9
2020-01-01	292	CA 15-3	V4_238	RO	RO	ROCHE DIAGNOSTICS	Roche Cobas (8000) System (e801)	1	30.1
2020-01-01	292	CA 15-3	V4_238	RO	RO	ROCHE DIAGNOSTICS	Roche Cobas (8000) System (e801)	2	52
2020-01-01	292	CA 15-3	V4_161	RO	RO	ROCHE DIAGNOSTICS	Roche Modular-Systeme	1	31
2020-01-01	292	CA 15-3	V4_161	RO	RO	ROCHE DIAGNOSTICS	Roche Modular-Systeme	2	51
2020-01-01	292	CA 15-3	V4_162	RO	RO	ROCHE DIAGNOSTICS	Roche Cobas (6000) System (c501/502/e601)	1	30.1
2020-01-01	292	CA 15-3	V4_162	RO	RO	ROCHE DIAGNOSTICS	Roche Cobas (6000) System (c501/502/e601)	2	50.6
2020-01-01	292	CA 15-3	V4_163	RO	RO	ROCHE DIAGNOSTICS	Roche Cobas (6000) System (c501/502/e601)	1	33.5
2020-01-01	292	CA 15-3	V4_163	RO	RO	ROCHE DIAGNOSTICS	Roche Cobas (6000) System (c501/502/e601)	2	53.6
2020-01-01	292	CA 15-3	V4_165	RO	RO	ROCHE DIAGNOSTICS	Roche Cobas (8000) System (c701/702)	1	26.5
2020-01-01	292	CA 15-3	V4_165	RO	RO	ROCHE DIAGNOSTICS	Roche Cobas (8000) System (c701/702)	2	45.3
2020-01-01	292	CA 15-3	V4_166	RO	RO	ROCHE DIAGNOSTICS	Roche Cobas e411	1	30.9
2020-01-01	292	CA 15-3	V4_166	RO	RO	ROCHE DIAGNOSTICS	Roche Cobas e411	2	49.7
2020-01-01	292	CA 15-3	V4_167	RO	RO	ROCHE DIAGNOSTICS	Roche Elecsys-Systeme/Cobas e602	1	32
2020-01-01	292	CA 15-3	V4_167	RO	RO	ROCHE DIAGNOSTICS	Roche Elecsys-Systeme/Cobas e602	2	52.8
2020-01-01	292	CA 15-3	V4_168	RO	RO	ROCHE DIAGNOSTICS	Roche Elecsys-Systeme/Cobas e602	1	32.6
2020-01-01	292	CA 15-3	V4_168	RO	RO	ROCHE DIAGNOSTICS	Roche Elecsys-Systeme/Cobas e602	2	53.5
2020-01-01	292	CA 15-3	V4_31	RO	RO	ROCHE DIAGNOSTICS	Roche Cobas (6000) System (c501/502/e601)	1	29.1
2020-01-01	292	CA 15-3	V4_31	RO	RO	ROCHE DIAGNOSTICS	Roche Cobas (6000) System (c501/502/e601)	2	50.1
2020-01-01	292	CA 15-3	V4_232	RO	RO	ROCHE DIAGNOSTICS	Roche Cobas (8000) System (e801)	1	30
2020-01-01	292	CA 15-3	V4_232	RO	RO	ROCHE DIAGNOSTICS	Roche Cobas (8000) System (e801)	2	50
2020-01-01	292	CA 15-3	V4_266	RO	RO	ROCHE DIAGNOSTICS	Roche Cobas e411	1	34.9
2020-01-01	292	CA 15-3	V4_266	RO	RO	ROCHE DIAGNOSTICS	Roche Cobas e411	2	55.4
2020-01-01	292	CA 15-3	V4_171	RO	RO	ROCHE DIAGNOSTICS	Roche Cobas (8000) System (e801)	1	28.7
2020-01-01	292	CA 15-3	V4_171	RO	RO	ROCHE DIAGNOSTICS	Roche Cobas (8000) System (e801)	2	47.2
2020-01-01	292	CA 15-3	V4_267					1	28
2020-01-01	292	CA 15-3	V4_267					2	46
2020-01-01	292	CA 15-3	V4_44	BIS		BIOSOURCE		1	23.2
2020-01-01	292	CA 15-3	V4_44	BIS		BIOSOURCE		2	33.3
2020-01-01	292	CA 15-3	V4_29	HN		BRAHMS	Brahms Kryptor	1	37.4
2020-01-01	292	CA 15-3	V4_29	HN		BRAHMS	Brahms Kryptor	2	63.5
2020-01-01	292	CA 15-3	V4_173				Sonstige Systeme	1	34.4
2020-01-01	292	CA 15-3	V4_173				Sonstige Systeme	2	61.1
2020-01-01	292	CA 15-3	V4_259	HN		BRAHMS	Brahms Kryptor	1	35.7
2020-01-01	292	CA 15-3	V4_259	HN		BRAHMS	Brahms Kryptor	2	61.7
2020-05-01	292	CA 15-3	V4_175	AB	AB	ABBOTT	Abbott Architect	1	32
2020-05-01	292	CA 15-3	V4_175	AB	AB	ABBOTT	Abbott Architect	2	21
2020-05-01	292	CA 15-3	V4_0	AB	AB	ABBOTT	Abbott: Alinity	1	28.6
2020-05-01	292	CA 15-3	V4_0	AB	AB	ABBOTT	Abbott: Alinity	2	17.6
2020-05-01	292	CA 15-3	V4_1	DO	DO	DIASORIN	Diasorin Liaison XL	1	28.4
2020-05-01	292	CA 15-3	V4_1	DO	DO	DIASORIN	Diasorin Liaison XL	2	16.8
2020-05-01	292	CA 15-3	V4_2	AX	AX	BIOMERIEUX	BioMérieux Vidas	1	30.2
2020-05-01	292	CA 15-3	V4_2	AX	AX	BIOMERIEUX	BioMérieux Vidas	2	20.9
2020-05-01	292	CA 15-3	V4_3	AB	AB	ABBOTT	Abbott Architect	1	28.4
2020-05-01	292	CA 15-3	V4_3	AB	AB	ABBOTT	Abbott Architect	2	17.9
2020-05-01	292	CA 15-3	V4_4	AX	AX	BIOMERIEUX	BioMérieux Vidas	1	31
2020-05-01	292	CA 15-3	V4_4	AX	AX	BIOMERIEUX	BioMérieux Vidas	2	21.1
2020-05-01	292	CA 15-3	V4_5	AB	AB	ABBOTT	Abbott Architect	1	26.4
2020-05-01	292	CA 15-3	V4_5	AB	AB	ABBOTT	Abbott Architect	2	15.8
2020-05-01	292	CA 15-3	V4_268	TH		TOSOH BIOSCIENCE	Tosoh: andere Geräte	1	21.4
2020-05-01	292	CA 15-3	V4_268	TH		TOSOH BIOSCIENCE	Tosoh: andere Geräte	2	15.7
2020-05-01	292	CA 15-3	V4_176	AB	AB	ABBOTT	Abbott: Alinity	1	28.8
2020-05-01	292	CA 15-3	V4_176	AB	AB	ABBOTT	Abbott: Alinity	2	18.2
2020-05-01	292	CA 15-3	V4_177	AX	AX	BIOMERIEUX	BioMérieux Vidas	1	34
2020-05-01	292	CA 15-3	V4_177	AX	AX	BIOMERIEUX	BioMérieux Vidas	2	19.8
2020-05-01	292	CA 15-3	V4_178	AB	AB	ABBOTT	Abbott Architect	1	29.8
2020-05-01	292	CA 15-3	V4_178	AB	AB	ABBOTT	Abbott Architect	2	17.9
2020-05-01	292	CA 15-3	V4_62	AB	AB	ABBOTT	Abbott: Alinity	1	27.1
2020-05-01	292	CA 15-3	V4_62	AB	AB	ABBOTT	Abbott: Alinity	2	17.2
2020-05-01	292	CA 15-3	V4_12	AB	AB	ABBOTT	Abbott Architect	1	26
2020-05-01	292	CA 15-3	V4_12	AB	AB	ABBOTT	Abbott Architect	2	17
2020-05-01	292	CA 15-3	V4_13	AX	AX	BIOMERIEUX	BioMérieux Vidas	1	8.02	*excluded
2020-05-01	292	CA 15-3	V4_13	AX	AX	BIOMERIEUX	BioMérieux Vidas	2	7.93	*excluded
2020-05-01	292	CA 15-3	V4_180	DO	DO	DIASORIN	Diasorin Liaison	1	33.2
2020-05-01	292	CA 15-3	V4_180	DO	DO	DIASORIN	Diasorin Liaison	2	20.7
2020-05-01	292	CA 15-3	V4_15	AX	AX	BIOMERIEUX	BioMérieux Vidas	1	30.1
2020-05-01	292	CA 15-3	V4_15	AX	AX	BIOMERIEUX	BioMérieux Vidas	2	19
2020-05-01	292	CA 15-3	V4_16	AB	AB	ABBOTT	Abbott Architect	1	28.3
2020-05-01	292	CA 15-3	V4_16	AB	AB	ABBOTT	Abbott Architect	2	16.5
2020-05-01	292	CA 15-3	V4_269	AX	AX	BIOMERIEUX	BioMérieux Vidas	1	34.7
2020-05-01	292	CA 15-3	V4_269	AX	AX	BIOMERIEUX	BioMérieux Vidas	2	21.3
2020-05-01	292	CA 15-3	V4_182	AB	AB	ABBOTT	Abbott Architect	1	26
2020-05-01	292	CA 15-3	V4_182	AB	AB	ABBOTT	Abbott Architect	2	17
2020-05-01	292	CA 15-3	V4_17	AX	AX	BIOMERIEUX	BioMérieux Vidas	1	31.8
2020-05-01	292	CA 15-3	V4_17	AX	AX	BIOMERIEUX	BioMérieux Vidas	2	20.9
2020-05-01	292	CA 15-3	V4_19	AB	AB	ABBOTT	Abbott: Alinity	1	24.5
2020-05-01	292	CA 15-3	V4_19	AB	AB	ABBOTT	Abbott: Alinity	2	16.2
2020-05-01	292	CA 15-3	V4_183	AB	AB	ABBOTT	Abbott Architect	1	27.9
2020-05-01	292	CA 15-3	V4_183	AB	AB	ABBOTT	Abbott Architect	2	17.2
2020-05-01	292	CA 15-3	V4_20	AB	AB	ABBOTT	Abbott Architect	1	27.5
2020-05-01	292	CA 15-3	V4_20	AB	AB	ABBOTT	Abbott Architect	2	15
2020-05-01	292	CA 15-3	V4_21	AB	AB	ABBOTT	Abbott Architect	1	27.4
2020-05-01	292	CA 15-3	V4_21	AB	AB	ABBOTT	Abbott Architect	2	17.4
2020-05-01	292	CA 15-3	V4_184	DO	DO	DIASORIN	Diasorin Liaison XL	1	28.5
2020-05-01	292	CA 15-3	V4_184	DO	DO	DIASORIN	Diasorin Liaison XL	2	17.1
2020-05-01	292	CA 15-3	V4_185	AX	AX	BIOMERIEUX	BioMérieux Vidas	1	29.9
2020-05-01	292	CA 15-3	V4_185	AX	AX	BIOMERIEUX	BioMérieux Vidas	2	23.4
2020-05-01	292	CA 15-3	V4_24	AB	AB	ABBOTT	Abbott Architect	1	29.3
2020-05-01	292	CA 15-3	V4_24	AB	AB	ABBOTT	Abbott Architect	2	18.2
2020-05-01	292	CA 15-3	V4_186	AX	AX	BIOMERIEUX	BioMérieux Vidas	1	32.4
2020-05-01	292	CA 15-3	V4_186	AX	AX	BIOMERIEUX	BioMérieux Vidas	2	21.3
2020-05-01	292	CA 15-3	V4_187	AB	AB	ABBOTT	Abbott Architect	1	27.2
2020-05-01	292	CA 15-3	V4_187	AB	AB	ABBOTT	Abbott Architect	2	16.9
2020-05-01	292	CA 15-3	V4_26	TH		TOSOH BIOSCIENCE	Tosoh: andere Geräte	1	27.7
2020-05-01	292	CA 15-3	V4_26	TH		TOSOH BIOSCIENCE	Tosoh: andere Geräte	2	19.7
2020-05-01	292	CA 15-3	V4_188	AB	AB	ABBOTT	Abbott: Alinity	1	28
2020-05-01	292	CA 15-3	V4_188	AB	AB	ABBOTT	Abbott: Alinity	2	17.7
2020-05-01	292	CA 15-3	V4_189	AX	AX	BIOMERIEUX	BioMérieux Vidas	1	31.9
2020-05-01	292	CA 15-3	V4_189	AX	AX	BIOMERIEUX	BioMérieux Vidas	2	20.9
2020-05-01	292	CA 15-3	V4_190	DO	DO	DIASORIN	Diasorin Liaison XL	1	30.7
2020-05-01	292	CA 15-3	V4_190	DO	DO	DIASORIN	Diasorin Liaison XL	2	18.5
2020-05-01	292	CA 15-3	V4_192	AX	AX	BIOMERIEUX	BioMérieux Vidas	1	31
2020-05-01	292	CA 15-3	V4_192	AX	AX	BIOMERIEUX	BioMérieux Vidas	2	18.7
2020-05-01	292	CA 15-3	V4_33	AB	AB	ABBOTT	Abbott Architect	1	26.1
2020-05-01	292	CA 15-3	V4_33	AB	AB	ABBOTT	Abbott Architect	2	16.7
2020-05-01	292	CA 15-3	V4_270	AX	AX	BIOMERIEUX	BioMérieux Vidas	1	27.8
2020-05-01	292	CA 15-3	V4_270	AX	AX	BIOMERIEUX	BioMérieux Vidas	2	20.5
2020-05-01	292	CA 15-3	V4_35	AB	AB	ABBOTT	Abbott Architect	1	27.8
2020-05-01	292	CA 15-3	V4_35	AB	AB	ABBOTT	Abbott Architect	2	17.7
2020-05-01	292	CA 15-3	V4_193	TH		TOSOH BIOSCIENCE	Tosoh AIA360	1	28.8
2020-05-01	292	CA 15-3	V4_193	TH		TOSOH BIOSCIENCE	Tosoh AIA360	2	19.4
2020-05-01	292	CA 15-3	V4_36	AB	AB	ABBOTT	Abbott Architect	1	31.7
2020-05-01	292	CA 15-3	V4_36	AB	AB	ABBOTT	Abbott Architect	2	18.1
2020-05-01	292	CA 15-3	V4_37	TH		TOSOH BIOSCIENCE	Tosoh AIA900	1	23.8
2020-05-01	292	CA 15-3	V4_37	TH		TOSOH BIOSCIENCE	Tosoh AIA900	2	17
2020-05-01	292	CA 15-3	V4_271	AB	AB	ABBOTT		1	28.5
2020-05-01	292	CA 15-3	V4_271	AB	AB	ABBOTT		2	18.1
2020-05-01	292	CA 15-3	V4_194	AB	AB	ABBOTT	Abbott Architect	1	30
2020-05-01	292	CA 15-3	V4_194	AB	AB	ABBOTT	Abbott Architect	2	18
2020-05-01	292	CA 15-3	V4_260	AB	AB	ABBOTT	Abbott: Alinity	1	30.5
2020-05-01	292	CA 15-3	V4_260	AB	AB	ABBOTT	Abbott: Alinity	2	18.8
2020-05-01	292	CA 15-3	V4_38	BE	BE	BECKMAN COULTER	Beckman Unicel DX-System	1	16.7
2020-05-01	292	CA 15-3	V4_38	BE	BE	BECKMAN COULTER	Beckman Unicel DX-System	2	12.5
2020-05-01	292	CA 15-3	V4_195	BE	BE	BECKMAN COULTER	Beckman Access	1	17.4
2020-05-01	292	CA 15-3	V4_195	BE	BE	BECKMAN COULTER	Beckman Access	2	12.5
2020-05-01	292	CA 15-3	V4_39	BE	BE	BECKMAN COULTER	Beckman Unicel DX-System	1	15.7
2020-05-01	292	CA 15-3	V4_39	BE	BE	BECKMAN COULTER	Beckman Unicel DX-System	2	12.5
2020-05-01	292	CA 15-3	V4_40	BE	BE	BECKMAN COULTER	Beckman Unicel DX-System	1	16.7
2020-05-01	292	CA 15-3	V4_40	BE	BE	BECKMAN COULTER	Beckman Unicel DX-System	2	12.2
2020-05-01	292	CA 15-3	V4_196	BE	BE	BECKMAN COULTER	Beckman Unicel DX-System	1	16.6
2020-05-01	292	CA 15-3	V4_196	BE	BE	BECKMAN COULTER	Beckman Unicel DX-System	2	11.6
2020-05-01	292	CA 15-3	V4_42	BE	BE	BECKMAN COULTER	Beckman Access	1	16.4
2020-05-01	292	CA 15-3	V4_42	BE	BE	BECKMAN COULTER	Beckman Access	2	11.4
2020-05-01	292	CA 15-3	V4_45	BE	BE	BECKMAN COULTER	Beckman Unicel DX-System	1	16.8
2020-05-01	292	CA 15-3	V4_45	BE	BE	BECKMAN COULTER	Beckman Unicel DX-System	2	12.2
2020-05-01	292	CA 15-3	V4_46	BE	BE	BECKMAN COULTER	Beckman Unicel DX-System	1	16.4
2020-05-01	292	CA 15-3	V4_46	BE	BE	BECKMAN COULTER	Beckman Unicel DX-System	2	12.9
2020-05-01	292	CA 15-3	V4_47	BE	BE	BECKMAN COULTER	Beckman Unicel DX-System	1	15.5
2020-05-01	292	CA 15-3	V4_47	BE	BE	BECKMAN COULTER	Beckman Unicel DX-System	2	11.3
2020-05-01	292	CA 15-3	V4_197	BE	BE	BECKMAN COULTER	Beckman Unicel DX-System	1	15.3
2020-05-01	292	CA 15-3	V4_197	BE	BE	BECKMAN COULTER	Beckman Unicel DX-System	2	10.9
2020-05-01	292	CA 15-3	V4_272	BG	SI	SIEMENS (Bayer Health)	Siemens (Bayer Healthcare) Centaur	1	33.7
2020-05-01	292	CA 15-3	V4_272	BG	SI	SIEMENS (Bayer Health)	Siemens (Bayer Healthcare) Centaur	2	23.1
2020-05-01	292	CA 15-3	V4_50	BG	SI	SIEMENS (Bayer Health)	Siemens (Bayer Healthcare) Centaur	1	31
2020-05-01	292	CA 15-3	V4_50	BG	SI	SIEMENS (Bayer Health)	Siemens (Bayer Healthcare) Centaur	2	20
2020-05-01	292	CA 15-3	V4_51	BG	SI	SIEMENS (Bayer Health)	Siemens (Bayer Healthcare) Centaur	1	32.9
2020-05-01	292	CA 15-3	V4_51	BG	SI	SIEMENS (Bayer Health)	Siemens (Bayer Healthcare) Centaur	2	18.8
2020-05-01	292	CA 15-3	V4_53	SI	SI	SIEMENS HEALTHINEERS	Siemens (Bayer Healthcare) Centaur	1	33.7
2020-05-01	292	CA 15-3	V4_53	SI	SI	SIEMENS HEALTHINEERS	Siemens (Bayer Healthcare) Centaur	2	19.1
2020-05-01	292	CA 15-3	V4_54	BG	SI	SIEMENS (Bayer Health)	Siemens (Bayer Healthcare) Centaur	1	32.1
2020-05-01	292	CA 15-3	V4_54	BG	SI	SIEMENS (Bayer Health)	Siemens (Bayer Healthcare) Centaur	2	19.1
2020-05-01	292	CA 15-3	V4_56	BG	SI	SIEMENS (Bayer Health)	Siemens (Bayer Healthcare) Centaur	1	40
2020-05-01	292	CA 15-3	V4_56	BG	SI	SIEMENS (Bayer Health)	Siemens (Bayer Healthcare) Centaur	2	25
2020-05-01	292	CA 15-3	V4_57	BG	SI	SIEMENS (Bayer Health)	Siemens (Bayer Healthcare) Centaur	1	36.2
2020-05-01	292	CA 15-3	V4_57	BG	SI	SIEMENS (Bayer Health)	Siemens (Bayer Healthcare) Centaur	2	19.8
2020-05-01	292	CA 15-3	V4_58	BG	SI	SIEMENS (Bayer Health)	Siemens (Bayer Healthcare) Centaur	1	30.7
2020-05-01	292	CA 15-3	V4_58	BG	SI	SIEMENS (Bayer Health)	Siemens (Bayer Healthcare) Centaur	2	17.3
2020-05-01	292	CA 15-3	V4_59	BG	SI	SIEMENS (Bayer Health)	Siemens (Bayer Healthcare) Centaur	1	34.6
2020-05-01	292	CA 15-3	V4_59	BG	SI	SIEMENS (Bayer Health)	Siemens (Bayer Healthcare) Centaur	2	21
2020-05-01	292	CA 15-3	V4_61	BG	SI	SIEMENS (Bayer Health)	Siemens (Bayer Healthcare) Centaur	1	26.2
2020-05-01	292	CA 15-3	V4_61	BG	SI	SIEMENS (Bayer Health)	Siemens (Bayer Healthcare) Centaur	2	14.9
2020-05-01	292	CA 15-3	V4_63	SI	SI	SIEMENS HEALTHINEERS	Siemens Advia Centaur XP	1	33.5
2020-05-01	292	CA 15-3	V4_63	SI	SI	SIEMENS HEALTHINEERS	Siemens Advia Centaur XP	2	20.4
2020-05-01	292	CA 15-3	V4_199	BG	SI	SIEMENS (Bayer Health)	Siemens (Bayer Healthcare) Centaur	1	34.8
2020-05-01	292	CA 15-3	V4_199	BG	SI	SIEMENS (Bayer Health)	Siemens (Bayer Healthcare) Centaur	2	22.4
2020-05-01	292	CA 15-3	V4_66	BG	SI	SIEMENS (Bayer Health)	Siemens: Atellica IM	1	34.3
2020-05-01	292	CA 15-3	V4_66	BG	SI	SIEMENS (Bayer Health)	Siemens: Atellica IM	2	21.1
2020-05-01	292	CA 15-3	V4_67	BG	SI	SIEMENS (Bayer Health)	Siemens (Bayer Healthcare) Centaur	1	35.1
2020-05-01	292	CA 15-3	V4_67	BG	SI	SIEMENS (Bayer Health)	Siemens (Bayer Healthcare) Centaur	2	19.8
2020-05-01	292	CA 15-3	V4_201	BG	SI	SIEMENS (Bayer Health)	Siemens (Bayer Healthcare) Centaur	1	32.4
2020-05-01	292	CA 15-3	V4_201	BG	SI	SIEMENS (Bayer Health)	Siemens (Bayer Healthcare) Centaur	2	19.1
2020-05-01	292	CA 15-3	V4_248	BG	SI	SIEMENS (Bayer Health)	Siemens Advia Centaur XP	1	32.9
2020-05-01	292	CA 15-3	V4_248	BG	SI	SIEMENS (Bayer Health)	Siemens Advia Centaur XP	2	20.6
2020-05-01	292	CA 15-3	V4_48	SI	SI	SIEMENS HEALTHINEERS	Siemens: Atellica IM	1	32.8
2020-05-01	292	CA 15-3	V4_48	SI	SI	SIEMENS HEALTHINEERS	Siemens: Atellica IM	2	20.6
2020-05-01	292	CA 15-3	V4_29	HN		BRAHMS	Brahms Kryptor	1	35.5
2020-05-01	292	CA 15-3	V4_29	HN		BRAHMS	Brahms Kryptor	2	21.5
2020-05-01	292	CA 15-3	V4_273	SI	SI	SIEMENS HEALTHINEERS	Siemens (Dade-Behring) Dimension Vista	1	26.1
2020-05-01	292	CA 15-3	V4_273	SI	SI	SIEMENS HEALTHINEERS	Siemens (Dade-Behring) Dimension Vista	2	16.6
2020-05-01	292	CA 15-3	V4_71	SI	SI	SIEMENS HEALTHINEERS	Siemens: Atellica IM	1	37.9
2020-05-01	292	CA 15-3	V4_71	SI	SI	SIEMENS HEALTHINEERS	Siemens: Atellica IM	2	20.7
2020-05-01	292	CA 15-3	V4_72	SI	SI	SIEMENS HEALTHINEERS	Siemens (Bayer Healthcare) Centaur	1	31.7
2020-05-01	292	CA 15-3	V4_72	SI	SI	SIEMENS HEALTHINEERS	Siemens (Bayer Healthcare) Centaur	2	17.1
2020-05-01	292	CA 15-3	V4_250	BG	SI	SIEMENS (Bayer Health)	Siemens (Bayer Healthcare) Centaur	1	31.3
2020-05-01	292	CA 15-3	V4_250	BG	SI	SIEMENS (Bayer Health)	Siemens (Bayer Healthcare) Centaur	2	18.9
2020-05-01	292	CA 15-3	V4_76	SI	SI	SIEMENS HEALTHINEERS	Siemens: Atellica IM	1	37
2020-05-01	292	CA 15-3	V4_76	SI	SI	SIEMENS HEALTHINEERS	Siemens: Atellica IM	2	21.1
2020-05-01	292	CA 15-3	V4_274	SI	SI	SIEMENS HEALTHINEERS	Siemens: Atellica IM	1	34.9
2020-05-01	292	CA 15-3	V4_274	SI	SI	SIEMENS HEALTHINEERS	Siemens: Atellica IM	2	18.9
2020-05-01	292	CA 15-3	V4_259	HN		BRAHMS	Brahms Kryptor	1	32.1
2020-05-01	292	CA 15-3	V4_259	HN		BRAHMS	Brahms Kryptor	2	18.5
2020-05-01	292	CA 15-3	V4_77	RO	RO	ROCHE DIAGNOSTICS	Roche Cobas (6000) System (c501/502/e601)	1	32.1
2020-05-01	292	CA 15-3	V4_77	RO	RO	ROCHE DIAGNOSTICS	Roche Cobas (6000) System (c501/502/e601)	2	18.7
2020-05-01	292	CA 15-3	V4_78	RO	RO	ROCHE DIAGNOSTICS	Roche Cobas (8000) System (e801)	1	29
2020-05-01	292	CA 15-3	V4_78	RO	RO	ROCHE DIAGNOSTICS	Roche Cobas (8000) System (e801)	2	18
2020-05-01	292	CA 15-3	V4_79	RO	RO	ROCHE DIAGNOSTICS	Roche Cobas (8000) System (e801)	1	24.4
2020-05-01	292	CA 15-3	V4_79	RO	RO	ROCHE DIAGNOSTICS	Roche Cobas (8000) System (e801)	2	16.6
2020-05-01	292	CA 15-3	V4_80	RO	RO	ROCHE DIAGNOSTICS	Roche Cobas (6000) System (c501/502/e601)	1	31.7
2020-05-01	292	CA 15-3	V4_80	RO	RO	ROCHE DIAGNOSTICS	Roche Cobas (6000) System (c501/502/e601)	2	19.1
2020-05-01	292	CA 15-3	V4_81	RO	RO	ROCHE DIAGNOSTICS	Roche Cobas (6000) System (c501/502/e601)	1	31.3
2020-05-01	292	CA 15-3	V4_81	RO	RO	ROCHE DIAGNOSTICS	Roche Cobas (6000) System (c501/502/e601)	2	20
2020-05-01	292	CA 15-3	V4_82	RO	RO	ROCHE DIAGNOSTICS	Roche Cobas (6000) System (c501/502/e601)	1	32
2020-05-01	292	CA 15-3	V4_82	RO	RO	ROCHE DIAGNOSTICS	Roche Cobas (6000) System (c501/502/e601)	2	19.6
2020-05-01	292	CA 15-3	V4_205	RO	RO	ROCHE DIAGNOSTICS	Roche Cobas (8000) System (e801)	1	24.7
2020-05-01	292	CA 15-3	V4_205	RO	RO	ROCHE DIAGNOSTICS	Roche Cobas (8000) System (e801)	2	16.1
2020-05-01	292	CA 15-3	V4_206	RO	RO	ROCHE DIAGNOSTICS	Roche Elecsys-Systeme/Cobas e602	1	31.5
2020-05-01	292	CA 15-3	V4_206	RO	RO	ROCHE DIAGNOSTICS	Roche Elecsys-Systeme/Cobas e602	2	19
2020-05-01	292	CA 15-3	V4_83	RO	RO	ROCHE DIAGNOSTICS	Roche Cobas (6000) System (c501/502/e601)	1	30.1
2020-05-01	292	CA 15-3	V4_83	RO	RO	ROCHE DIAGNOSTICS	Roche Cobas (6000) System (c501/502/e601)	2	18.4
2020-05-01	292	CA 15-3	V4_207	RO	RO	ROCHE DIAGNOSTICS	Roche Elecsys-Systeme/Cobas e602	1	29.9
2020-05-01	292	CA 15-3	V4_207	RO	RO	ROCHE DIAGNOSTICS	Roche Elecsys-Systeme/Cobas e602	2	17.9
2020-05-01	292	CA 15-3	V4_84	RO	RO	ROCHE DIAGNOSTICS	Roche Cobas e411	1	34.5
2020-05-01	292	CA 15-3	V4_84	RO	RO	ROCHE DIAGNOSTICS	Roche Cobas e411	2	21.3
2020-05-01	292	CA 15-3	V4_86	RO	RO	ROCHE DIAGNOSTICS	Roche Cobas (8000) System (e801)	1	24
2020-05-01	292	CA 15-3	V4_86	RO	RO	ROCHE DIAGNOSTICS	Roche Cobas (8000) System (e801)	2	16.3
2020-05-01	292	CA 15-3	V4_87	RO	RO	ROCHE DIAGNOSTICS	Roche Cobas (6000) System (c501/502/e601)	1	31.5
2020-05-01	292	CA 15-3	V4_87	RO	RO	ROCHE DIAGNOSTICS	Roche Cobas (6000) System (c501/502/e601)	2	19.8
2020-05-01	292	CA 15-3	V4_41	RO	RO	ROCHE DIAGNOSTICS	Roche Cobas (8000) System (e801)	1	32.4
2020-05-01	292	CA 15-3	V4_41	RO	RO	ROCHE DIAGNOSTICS	Roche Cobas (8000) System (e801)	2	20.2
2020-05-01	292	CA 15-3	V4_88	RO	RO	ROCHE DIAGNOSTICS	Roche Elecsys-Systeme/Cobas e602	1	31
2020-05-01	292	CA 15-3	V4_88	RO	RO	ROCHE DIAGNOSTICS	Roche Elecsys-Systeme/Cobas e602	2	20
2020-05-01	292	CA 15-3	V4_90	RO	RO	ROCHE DIAGNOSTICS	Roche Cobas e411	1	31.2
2020-05-01	292	CA 15-3	V4_90	RO	RO	ROCHE DIAGNOSTICS	Roche Cobas e411	2	19.2
2020-05-01	292	CA 15-3	V4_91	RO	RO	ROCHE DIAGNOSTICS	Roche Cobas (8000) System (c701/702)	1	25
2020-05-01	292	CA 15-3	V4_91	RO	RO	ROCHE DIAGNOSTICS	Roche Cobas (8000) System (c701/702)	2	17
2020-05-01	292	CA 15-3	V4_92	RO	RO	ROCHE DIAGNOSTICS	Roche Cobas (8000) System (e801)	1	29.9
2020-05-01	292	CA 15-3	V4_92	RO	RO	ROCHE DIAGNOSTICS	Roche Cobas (8000) System (e801)	2	18.8
2020-05-01	292	CA 15-3	V4_93	RO	RO	ROCHE DIAGNOSTICS	Roche Cobas (8000) System (e801)	1	23.7
2020-05-01	292	CA 15-3	V4_93	RO	RO	ROCHE DIAGNOSTICS	Roche Cobas (8000) System (e801)	2	15.7
2020-05-01	292	CA 15-3	V4_95	RO	RO	ROCHE DIAGNOSTICS	Roche Cobas (8000) System (c701/702)	1	26.8
2020-05-01	292	CA 15-3	V4_95	RO	RO	ROCHE DIAGNOSTICS	Roche Cobas (8000) System (c701/702)	2	17.6
2020-05-01	292	CA 15-3	V4_96	RO	RO	ROCHE DIAGNOSTICS	Roche Cobas (6000) System (c501/502/e601)	1	33.9
2020-05-01	292	CA 15-3	V4_96	RO	RO	ROCHE DIAGNOSTICS	Roche Cobas (6000) System (c501/502/e601)	2	20.8
2020-05-01	292	CA 15-3	V4_263	RO	RO	ROCHE DIAGNOSTICS	Roche Cobas (8000) System (e801)	1	24
2020-05-01	292	CA 15-3	V4_263	RO	RO	ROCHE DIAGNOSTICS	Roche Cobas (8000) System (e801)	2	16
2020-05-01	292	CA 15-3	V4_97	RO	RO	ROCHE DIAGNOSTICS	Roche Cobas (8000) System (e801)	1	27.8
2020-05-01	292	CA 15-3	V4_97	RO	RO	ROCHE DIAGNOSTICS	Roche Cobas (8000) System (e801)	2	19.1
2020-05-01	292	CA 15-3	V4_100	RO	RO	ROCHE DIAGNOSTICS	Roche Modular-Systeme	1	32.3
2020-05-01	292	CA 15-3	V4_100	RO	RO	ROCHE DIAGNOSTICS	Roche Modular-Systeme	2	18.8
2020-05-01	292	CA 15-3	V4_101	RO	RO	ROCHE DIAGNOSTICS		1	33.3
2020-05-01	292	CA 15-3	V4_101	RO	RO	ROCHE DIAGNOSTICS		2	19.3
2020-05-01	292	CA 15-3	V4_102	RO	RO	ROCHE DIAGNOSTICS	Roche Cobas e411	1	28.3
2020-05-01	292	CA 15-3	V4_102	RO	RO	ROCHE DIAGNOSTICS	Roche Cobas e411	2	17.8
2020-05-01	292	CA 15-3	V4_103	RO	RO	ROCHE DIAGNOSTICS	Roche Cobas (6000) System (c501/502/e601)	1	30.2
2020-05-01	292	CA 15-3	V4_103	RO	RO	ROCHE DIAGNOSTICS	Roche Cobas (6000) System (c501/502/e601)	2	18.5
2020-05-01	292	CA 15-3	V4_104	RO	RO	ROCHE DIAGNOSTICS	Roche Elecsys-Systeme/Cobas e602	1	35
2020-05-01	292	CA 15-3	V4_104	RO	RO	ROCHE DIAGNOSTICS	Roche Elecsys-Systeme/Cobas e602	2	21
2020-05-01	292	CA 15-3	V4_105	RO	RO	ROCHE DIAGNOSTICS	Roche Cobas (6000) System (c501/502/e601)	1	31
2020-05-01	292	CA 15-3	V4_105	RO	RO	ROCHE DIAGNOSTICS	Roche Cobas (6000) System (c501/502/e601)	2	19
2020-05-01	292	CA 15-3	V4_275	RO	RO	ROCHE DIAGNOSTICS	Roche Cobas (8000) System (e801)	1	30.3
2020-05-01	292	CA 15-3	V4_275	RO	RO	ROCHE DIAGNOSTICS	Roche Cobas (8000) System (e801)	2	18.9
2020-05-01	292	CA 15-3	V4_106	RO	RO	ROCHE DIAGNOSTICS	Roche Cobas e411	1	33.1
2020-05-01	292	CA 15-3	V4_106	RO	RO	ROCHE DIAGNOSTICS	Roche Cobas e411	2	19.9
2020-05-01	292	CA 15-3	V4_108	RO	RO	ROCHE DIAGNOSTICS	Roche Cobas (6000) System (c501/502/e601)	1	32.3
2020-05-01	292	CA 15-3	V4_108	RO	RO	ROCHE DIAGNOSTICS	Roche Cobas (6000) System (c501/502/e601)	2	19.5
2020-05-01	292	CA 15-3	V4_109	RO	RO	ROCHE DIAGNOSTICS	Roche Elecsys-Systeme/Cobas e602	1	31.6
2020-05-01	292	CA 15-3	V4_109	RO	RO	ROCHE DIAGNOSTICS	Roche Elecsys-Systeme/Cobas e602	2	20.2
2020-05-01	292	CA 15-3	V4_208	RO	RO	ROCHE DIAGNOSTICS	Roche Cobas (6000) System (c501/502/e601)	1	31.5
2020-05-01	292	CA 15-3	V4_208	RO	RO	ROCHE DIAGNOSTICS	Roche Cobas (6000) System (c501/502/e601)	2	18.5
2020-05-01	292	CA 15-3	V4_110	RO	RO	ROCHE DIAGNOSTICS	Roche Elecsys-Systeme/Cobas e602	1	31
2020-05-01	292	CA 15-3	V4_110	RO	RO	ROCHE DIAGNOSTICS	Roche Elecsys-Systeme/Cobas e602	2	18.6
2020-05-01	292	CA 15-3	V4_111	RO	RO	ROCHE DIAGNOSTICS	Roche Cobas (8000) System (e801)	1	25.9
2020-05-01	292	CA 15-3	V4_111	RO	RO	ROCHE DIAGNOSTICS	Roche Cobas (8000) System (e801)	2	16.8
2020-05-01	292	CA 15-3	V4_113	RO	RO	ROCHE DIAGNOSTICS	Roche Cobas e411	1	31.1
2020-05-01	292	CA 15-3	V4_113	RO	RO	ROCHE DIAGNOSTICS	Roche Cobas e411	2	18.1
2020-05-01	292	CA 15-3	V4_114	RO	RO	ROCHE DIAGNOSTICS	Roche Elecsys-Systeme/Cobas e602	1	36.3
2020-05-01	292	CA 15-3	V4_114	RO	RO	ROCHE DIAGNOSTICS	Roche Elecsys-Systeme/Cobas e602	2	22.7
2020-05-01	292	CA 15-3	V4_115	RO	RO	ROCHE DIAGNOSTICS	Roche Cobas (6000) System (c501/502/e601)	1	33
2020-05-01	292	CA 15-3	V4_115	RO	RO	ROCHE DIAGNOSTICS	Roche Cobas (6000) System (c501/502/e601)	2	20.4
2020-05-01	292	CA 15-3	V4_116	RO	RO	ROCHE DIAGNOSTICS	Roche Modular-Systeme	1	34.8
2020-05-01	292	CA 15-3	V4_116	RO	RO	ROCHE DIAGNOSTICS	Roche Modular-Systeme	2	19.9
2020-05-01	292	CA 15-3	V4_118	RO	RO	ROCHE DIAGNOSTICS	Roche Cobas (6000) System (c501/502/e601)	1	33
2020-05-01	292	CA 15-3	V4_118	RO	RO	ROCHE DIAGNOSTICS	Roche Cobas (6000) System (c501/502/e601)	2	19.8
2020-05-01	292	CA 15-3	V4_119	RO	RO	ROCHE DIAGNOSTICS	Roche Cobas (6000) System (c501/502/e601)	1	35.6
2020-05-01	292	CA 15-3	V4_119	RO	RO	ROCHE DIAGNOSTICS	Roche Cobas (6000) System (c501/502/e601)	2	19.7
2020-05-01	292	CA 15-3	V4_209	RO	RO	ROCHE DIAGNOSTICS	Roche Cobas (8000) System (e801)	1	26.2
2020-05-01	292	CA 15-3	V4_209	RO	RO	ROCHE DIAGNOSTICS	Roche Cobas (8000) System (e801)	2	16.3
2020-05-01	292	CA 15-3	V4_8	RO	RO	ROCHE DIAGNOSTICS	Roche Cobas (6000) System (c501/502/e601)	1	32.2
2020-05-01	292	CA 15-3	V4_8	RO	RO	ROCHE DIAGNOSTICS	Roche Cobas (6000) System (c501/502/e601)	2	19.9
2020-05-01	292	CA 15-3	V4_120	RO	RO	ROCHE DIAGNOSTICS	Roche Modular-Systeme	1	31.3
2020-05-01	292	CA 15-3	V4_120	RO	RO	ROCHE DIAGNOSTICS	Roche Modular-Systeme	2	20.1
2020-05-01	292	CA 15-3	V4_210	RO	RO	ROCHE DIAGNOSTICS	Roche Cobas e411	1	30.2
2020-05-01	292	CA 15-3	V4_210	RO	RO	ROCHE DIAGNOSTICS	Roche Cobas e411	2	18.8
2020-05-01	292	CA 15-3	V4_121	RO	RO	ROCHE DIAGNOSTICS	Roche Cobas (8000) System (e801)	1	25.6
2020-05-01	292	CA 15-3	V4_121	RO	RO	ROCHE DIAGNOSTICS	Roche Cobas (8000) System (e801)	2	16.3
2020-05-01	292	CA 15-3	V4_276	RO	RO	ROCHE DIAGNOSTICS	Roche Cobas (8000) System (e801)	1	25.4
2020-05-01	292	CA 15-3	V4_276	RO	RO	ROCHE DIAGNOSTICS	Roche Cobas (8000) System (e801)	2	16.6
2020-05-01	292	CA 15-3	V4_122	RO	RO	ROCHE DIAGNOSTICS	Roche Cobas (6000) System (c501/502/e601)	1	32.4
2020-05-01	292	CA 15-3	V4_122	RO	RO	ROCHE DIAGNOSTICS	Roche Cobas (6000) System (c501/502/e601)	2	19.8
2020-05-01	292	CA 15-3	V4_123	RO	RO	ROCHE DIAGNOSTICS	Roche Elecsys-Systeme/Cobas e602	1	32
2020-05-01	292	CA 15-3	V4_123	RO	RO	ROCHE DIAGNOSTICS	Roche Elecsys-Systeme/Cobas e602	2	19.5
2020-05-01	292	CA 15-3	V4_124	RO	RO	ROCHE DIAGNOSTICS	Roche Elecsys-Systeme/Cobas e602	1	32.8
2020-05-01	292	CA 15-3	V4_124	RO	RO	ROCHE DIAGNOSTICS	Roche Elecsys-Systeme/Cobas e602	2	20.1
2020-05-01	292	CA 15-3	V4_125	RO	RO	ROCHE DIAGNOSTICS	Roche Elecsys-Systeme/Cobas e602	1	32.3
2020-05-01	292	CA 15-3	V4_125	RO	RO	ROCHE DIAGNOSTICS	Roche Elecsys-Systeme/Cobas e602	2	19.6
2020-05-01	292	CA 15-3	V4_126	RO	RO	ROCHE DIAGNOSTICS	Roche Cobas (6000) System (c501/502/e601)	1	32.8
2020-05-01	292	CA 15-3	V4_126	RO	RO	ROCHE DIAGNOSTICS	Roche Cobas (6000) System (c501/502/e601)	2	19.8
2020-05-01	292	CA 15-3	V4_211	RO	RO	ROCHE DIAGNOSTICS	Roche Cobas (6000) System (c501/502/e601)	1	32.1
2020-05-01	292	CA 15-3	V4_211	RO	RO	ROCHE DIAGNOSTICS	Roche Cobas (6000) System (c501/502/e601)	2	19.5
2020-05-01	292	CA 15-3	V4_127	RO	RO	ROCHE DIAGNOSTICS	Roche Cobas (8000) System (e801)	1	28.8
2020-05-01	292	CA 15-3	V4_127	RO	RO	ROCHE DIAGNOSTICS	Roche Cobas (8000) System (e801)	2	17.5
2020-05-01	292	CA 15-3	V4_212	RO	RO	ROCHE DIAGNOSTICS	Roche Elecsys-Systeme/Cobas e602	1	28.2
2020-05-01	292	CA 15-3	V4_212	RO	RO	ROCHE DIAGNOSTICS	Roche Elecsys-Systeme/Cobas e602	2	16.8
2020-05-01	292	CA 15-3	V4_128	RO	RO	ROCHE DIAGNOSTICS	Roche Elecsys-Systeme/Cobas e602	1	28.5
2020-05-01	292	CA 15-3	V4_128	RO	RO	ROCHE DIAGNOSTICS	Roche Elecsys-Systeme/Cobas e602	2	18.2
2020-05-01	292	CA 15-3	V4_129	RO	RO	ROCHE DIAGNOSTICS	Roche Elecsys-Systeme/Cobas e602	1	32.1
2020-05-01	292	CA 15-3	V4_129	RO	RO	ROCHE DIAGNOSTICS	Roche Elecsys-Systeme/Cobas e602	2	19.4
2020-05-01	292	CA 15-3	V4_130	RO	RO	ROCHE DIAGNOSTICS	Roche Cobas (6000) System (c501/502/e601)	1	33.2
2020-05-01	292	CA 15-3	V4_130	RO	RO	ROCHE DIAGNOSTICS	Roche Cobas (6000) System (c501/502/e601)	2	20.6
2020-05-01	292	CA 15-3	V4_131	RO	RO	ROCHE DIAGNOSTICS	Roche Elecsys-Systeme/Cobas e602	1	30.9
2020-05-01	292	CA 15-3	V4_131	RO	RO	ROCHE DIAGNOSTICS	Roche Elecsys-Systeme/Cobas e602	2	19.9
2020-05-01	292	CA 15-3	V4_132	RO	RO	ROCHE DIAGNOSTICS	Roche Cobas (6000) System (c501/502/e601)	1	32
2020-05-01	292	CA 15-3	V4_132	RO	RO	ROCHE DIAGNOSTICS	Roche Cobas (6000) System (c501/502/e601)	2	20
2020-05-01	292	CA 15-3	V4_133	RO	RO	ROCHE DIAGNOSTICS	Roche Cobas (8000) System (e801)	1	30.5
2020-05-01	292	CA 15-3	V4_133	RO	RO	ROCHE DIAGNOSTICS	Roche Cobas (8000) System (e801)	2	18.7
2020-05-01	292	CA 15-3	V4_254	RO	RO	ROCHE DIAGNOSTICS	Roche Cobas e411	1	34.1
2020-05-01	292	CA 15-3	V4_254	RO	RO	ROCHE DIAGNOSTICS	Roche Cobas e411	2	21.4
2020-05-01	292	CA 15-3	V4_264	RO	RO	ROCHE DIAGNOSTICS	Roche Elecsys-Systeme/Cobas e602	1	31.2
2020-05-01	292	CA 15-3	V4_264	RO	RO	ROCHE DIAGNOSTICS	Roche Elecsys-Systeme/Cobas e602	2	18.7
2020-05-01	292	CA 15-3	V4_213	RO	RO	ROCHE DIAGNOSTICS	Roche Cobas (8000) System (e801)	1	27
2020-05-01	292	CA 15-3	V4_213	RO	RO	ROCHE DIAGNOSTICS	Roche Cobas (8000) System (e801)	2	17.5
2020-05-01	292	CA 15-3	V4_135	RO	RO	ROCHE DIAGNOSTICS	Roche Cobas (6000) System (c501/502/e601)	1	31.9
2020-05-01	292	CA 15-3	V4_135	RO	RO	ROCHE DIAGNOSTICS	Roche Cobas (6000) System (c501/502/e601)	2	18.6
2020-05-01	292	CA 15-3	V4_136	RO	RO	ROCHE DIAGNOSTICS	Roche Cobas (6000) System (c501/502/e601)	1	32.6
2020-05-01	292	CA 15-3	V4_136	RO	RO	ROCHE DIAGNOSTICS	Roche Cobas (6000) System (c501/502/e601)	2	18.1
2020-05-01	292	CA 15-3	V4_172	RO	RO	ROCHE DIAGNOSTICS	Roche Cobas (6000) System (c501/502/e601)	1	30.7
2020-05-01	292	CA 15-3	V4_172	RO	RO	ROCHE DIAGNOSTICS	Roche Cobas (6000) System (c501/502/e601)	2	18
2020-05-01	292	CA 15-3	V4_214	RO	RO	ROCHE DIAGNOSTICS	Roche Cobas (8000) System (e801)	1	25
2020-05-01	292	CA 15-3	V4_214	RO	RO	ROCHE DIAGNOSTICS	Roche Cobas (8000) System (e801)	2	17
2020-05-01	292	CA 15-3	V4_137	RO	RO	ROCHE DIAGNOSTICS		1	31.9
2020-05-01	292	CA 15-3	V4_137	RO	RO	ROCHE DIAGNOSTICS		2	19
2020-05-01	292	CA 15-3	V4_215	RO	RO	ROCHE DIAGNOSTICS	Roche Cobas (6000) System (c501/502/e601)	1	31.3
2020-05-01	292	CA 15-3	V4_215	RO	RO	ROCHE DIAGNOSTICS	Roche Cobas (6000) System (c501/502/e601)	2	19.7
2020-05-01	292	CA 15-3	V4_216	RO	RO	ROCHE DIAGNOSTICS	Roche Cobas e411	1	33
2020-05-01	292	CA 15-3	V4_216	RO	RO	ROCHE DIAGNOSTICS	Roche Cobas e411	2	21
2020-05-01	292	CA 15-3	V4_265	RO	RO	ROCHE DIAGNOSTICS	Roche Cobas (6000) System (c501/502/e601)	1	33.5
2020-05-01	292	CA 15-3	V4_265	RO	RO	ROCHE DIAGNOSTICS	Roche Cobas (6000) System (c501/502/e601)	2	21.2
2020-05-01	292	CA 15-3	V4_140	RO	RO	ROCHE DIAGNOSTICS	Roche Cobas (8000) System (e801)	1	25
2020-05-01	292	CA 15-3	V4_140	RO	RO	ROCHE DIAGNOSTICS	Roche Cobas (8000) System (e801)	2	18
2020-05-01	292	CA 15-3	V4_217	RO	RO	ROCHE DIAGNOSTICS	Roche Elecsys-Systeme/Cobas e602	1	29.2
2020-05-01	292	CA 15-3	V4_217	RO	RO	ROCHE DIAGNOSTICS	Roche Elecsys-Systeme/Cobas e602	2	18.7
2020-05-01	292	CA 15-3	V4_218	RO	RO	ROCHE DIAGNOSTICS	Roche Cobas (8000) System (e801)	1	24.6
2020-05-01	292	CA 15-3	V4_218	RO	RO	ROCHE DIAGNOSTICS	Roche Cobas (8000) System (e801)	2	16.4
2020-05-01	292	CA 15-3	V4_142	RO	RO	ROCHE DIAGNOSTICS	Roche Cobas (6000) System (c501/502/e601)	1	31.1
2020-05-01	292	CA 15-3	V4_142	RO	RO	ROCHE DIAGNOSTICS	Roche Cobas (6000) System (c501/502/e601)	2	19.1
2020-05-01	292	CA 15-3	V4_143	RO	RO	ROCHE DIAGNOSTICS	Roche Cobas (6000) System (c501/502/e601)	1	33.1
2020-05-01	292	CA 15-3	V4_143	RO	RO	ROCHE DIAGNOSTICS	Roche Cobas (6000) System (c501/502/e601)	2	20.4
2020-05-01	292	CA 15-3	V4_144	RO	RO	ROCHE DIAGNOSTICS	Roche Cobas (8000) System (e801)	1	32.9
2020-05-01	292	CA 15-3	V4_144	RO	RO	ROCHE DIAGNOSTICS	Roche Cobas (8000) System (e801)	2	20.8
2020-05-01	292	CA 15-3	V4_145	RO	RO	ROCHE DIAGNOSTICS	Roche Modular-Systeme	1	27.5
2020-05-01	292	CA 15-3	V4_145	RO	RO	ROCHE DIAGNOSTICS	Roche Modular-Systeme	2	17
2020-05-01	292	CA 15-3	V4_219	RO	RO	ROCHE DIAGNOSTICS	Roche Cobas (8000) System (c701/702)	1	24.7
2020-05-01	292	CA 15-3	V4_219	RO	RO	ROCHE DIAGNOSTICS	Roche Cobas (8000) System (c701/702)	2	16.4
2020-05-01	292	CA 15-3	V4_220	RO	RO	ROCHE DIAGNOSTICS	Roche Cobas (6000) System (c501/502/e601)	1	29.9
2020-05-01	292	CA 15-3	V4_220	RO	RO	ROCHE DIAGNOSTICS	Roche Cobas (6000) System (c501/502/e601)	2	18.5
2020-05-01	292	CA 15-3	V4_146	RO	RO	ROCHE DIAGNOSTICS	Roche Elecsys-Systeme/Cobas e602	1	29.6
2020-05-01	292	CA 15-3	V4_146	RO	RO	ROCHE DIAGNOSTICS	Roche Elecsys-Systeme/Cobas e602	2	18.5
2020-05-01	292	CA 15-3	V4_147	RO	RO	ROCHE DIAGNOSTICS	Roche Cobas (8000) System (e801)	1	25.3
2020-05-01	292	CA 15-3	V4_147	RO	RO	ROCHE DIAGNOSTICS	Roche Cobas (8000) System (e801)	2	17.5
2020-05-01	292	CA 15-3	V4_148	RO	RO	ROCHE DIAGNOSTICS	Roche Cobas (6000) System (c501/502/e601)	1	35.1
2020-05-01	292	CA 15-3	V4_148	RO	RO	ROCHE DIAGNOSTICS	Roche Cobas (6000) System (c501/502/e601)	2	21.6
2020-05-01	292	CA 15-3	V4_149	RO	RO	ROCHE DIAGNOSTICS	Roche Cobas (6000) System (c501/502/e601)	1	31
2020-05-01	292	CA 15-3	V4_149	RO	RO	ROCHE DIAGNOSTICS	Roche Cobas (6000) System (c501/502/e601)	2	18.9
2020-05-01	292	CA 15-3	V4_150	RO	RO	ROCHE DIAGNOSTICS	Roche Elecsys-Systeme/Cobas e602	1	30.9
2020-05-01	292	CA 15-3	V4_150	RO	RO	ROCHE DIAGNOSTICS	Roche Elecsys-Systeme/Cobas e602	2	19.2
2020-05-01	292	CA 15-3	V4_151	RO	RO	ROCHE DIAGNOSTICS	Roche Cobas (8000) System (e801)	1	29
2020-05-01	292	CA 15-3	V4_151	RO	RO	ROCHE DIAGNOSTICS	Roche Cobas (8000) System (e801)	2	17.8
2020-05-01	292	CA 15-3	V4_221	RO	RO	ROCHE DIAGNOSTICS	Roche Cobas (8000) System (e801)	1	27.3
2020-05-01	292	CA 15-3	V4_221	RO	RO	ROCHE DIAGNOSTICS	Roche Cobas (8000) System (e801)	2	18.4
2020-05-01	292	CA 15-3	V4_152	RO	RO	ROCHE DIAGNOSTICS	Roche Cobas (8000) System (e801)	1	30.1
2020-05-01	292	CA 15-3	V4_152	RO	RO	ROCHE DIAGNOSTICS	Roche Cobas (8000) System (e801)	2	18.6
2020-05-01	292	CA 15-3	V4_153	RO	RO	ROCHE DIAGNOSTICS	Roche Cobas (6000) System (c501/502/e601)	1	32.8
2020-05-01	292	CA 15-3	V4_153	RO	RO	ROCHE DIAGNOSTICS	Roche Cobas (6000) System (c501/502/e601)	2	19.9
2020-05-01	292	CA 15-3	V4_154	RO	RO	ROCHE DIAGNOSTICS	Roche Elecsys-Systeme/Cobas e602	1	36
2020-05-01	292	CA 15-3	V4_154	RO	RO	ROCHE DIAGNOSTICS	Roche Elecsys-Systeme/Cobas e602	2	22.4
2020-05-01	292	CA 15-3	V4_155	RO	RO	ROCHE DIAGNOSTICS	Roche Cobas e411	1	33.8
2020-05-01	292	CA 15-3	V4_155	RO	RO	ROCHE DIAGNOSTICS	Roche Cobas e411	2	21.1
2020-05-01	292	CA 15-3	V4_156	RO	RO	ROCHE DIAGNOSTICS	Roche Cobas e411	1	30.5
2020-05-01	292	CA 15-3	V4_156	RO	RO	ROCHE DIAGNOSTICS	Roche Cobas e411	2	18.9
2020-05-01	292	CA 15-3	V4_223	RO	RO	ROCHE DIAGNOSTICS	Roche Cobas (6000) System (c501/502/e601)	1	33
2020-05-01	292	CA 15-3	V4_223	RO	RO	ROCHE DIAGNOSTICS	Roche Cobas (6000) System (c501/502/e601)	2	20
2020-05-01	292	CA 15-3	V4_157	RO	RO	ROCHE DIAGNOSTICS	Roche Cobas e411	1	29.1
2020-05-01	292	CA 15-3	V4_157	RO	RO	ROCHE DIAGNOSTICS	Roche Cobas e411	2	17.5
2020-05-01	292	CA 15-3	V4_158	RO	RO	ROCHE DIAGNOSTICS	Roche Cobas (6000) System (c501/502/e601)	1	28.3
2020-05-01	292	CA 15-3	V4_158	RO	RO	ROCHE DIAGNOSTICS	Roche Cobas (6000) System (c501/502/e601)	2	17.8
2020-05-01	292	CA 15-3	V4_159	RO	RO	ROCHE DIAGNOSTICS	Roche Cobas (6000) System (c501/502/e601)	1	31.5
2020-05-01	292	CA 15-3	V4_159	RO	RO	ROCHE DIAGNOSTICS	Roche Cobas (6000) System (c501/502/e601)	2	17.8
2020-05-01	292	CA 15-3	V4_160	RO	RO	ROCHE DIAGNOSTICS	Roche Cobas e411	1	30.7
2020-05-01	292	CA 15-3	V4_160	RO	RO	ROCHE DIAGNOSTICS	Roche Cobas e411	2	19.3
2020-05-01	292	CA 15-3	V4_224	RO	RO	ROCHE DIAGNOSTICS	Roche Modular-Systeme	1	25
2020-05-01	292	CA 15-3	V4_224	RO	RO	ROCHE DIAGNOSTICS	Roche Modular-Systeme	2	17
2020-05-01	292	CA 15-3	V4_161	RO	RO	ROCHE DIAGNOSTICS	Roche Modular-Systeme	1	35.6
2020-05-01	292	CA 15-3	V4_161	RO	RO	ROCHE DIAGNOSTICS	Roche Modular-Systeme	2	21.2
2020-05-01	292	CA 15-3	V4_162	RO	RO	ROCHE DIAGNOSTICS	Roche Cobas (6000) System (c501/502/e601)	1	39.1
2020-05-01	292	CA 15-3	V4_162	RO	RO	ROCHE DIAGNOSTICS	Roche Cobas (6000) System (c501/502/e601)	2	19.8
2020-05-01	292	CA 15-3	V4_163	RO	RO	ROCHE DIAGNOSTICS	Roche Cobas (6000) System (c501/502/e601)	1	31.9
2020-05-01	292	CA 15-3	V4_163	RO	RO	ROCHE DIAGNOSTICS	Roche Cobas (6000) System (c501/502/e601)	2	17.8
2020-05-01	292	CA 15-3	V4_225	RO	RO	ROCHE DIAGNOSTICS	Roche Elecsys-Systeme/Cobas e602	1	35.2
2020-05-01	292	CA 15-3	V4_225	RO	RO	ROCHE DIAGNOSTICS	Roche Elecsys-Systeme/Cobas e602	2	20
2020-05-01	292	CA 15-3	V4_226	RO	RO	ROCHE DIAGNOSTICS		1	29.1
2020-05-01	292	CA 15-3	V4_226	RO	RO	ROCHE DIAGNOSTICS		2	18.3
2020-05-01	292	CA 15-3	V4_166	RO	RO	ROCHE DIAGNOSTICS	Roche Cobas e411	1	30.6
2020-05-01	292	CA 15-3	V4_166	RO	RO	ROCHE DIAGNOSTICS	Roche Cobas e411	2	18.4
2020-05-01	292	CA 15-3	V4_167	RO	RO	ROCHE DIAGNOSTICS	Roche Elecsys-Systeme/Cobas e602	1	33
2020-05-01	292	CA 15-3	V4_167	RO	RO	ROCHE DIAGNOSTICS	Roche Elecsys-Systeme/Cobas e602	2	20.2
2020-05-01	292	CA 15-3	V4_168	RO	RO	ROCHE DIAGNOSTICS	Roche Elecsys-Systeme/Cobas e602	1	32.5
2020-05-01	292	CA 15-3	V4_168	RO	RO	ROCHE DIAGNOSTICS	Roche Elecsys-Systeme/Cobas e602	2	20
2020-05-01	292	CA 15-3	V4_229	RO	RO	ROCHE DIAGNOSTICS	Roche Cobas (6000) System (c501/502/e601)	1	32.8
2020-05-01	292	CA 15-3	V4_229	RO	RO	ROCHE DIAGNOSTICS	Roche Cobas (6000) System (c501/502/e601)	2	21.3
2020-05-01	292	CA 15-3	V4_230	RO	RO	ROCHE DIAGNOSTICS	Roche Cobas (6000) System (c501/502/e601)	1	25.8
2020-05-01	292	CA 15-3	V4_230	RO	RO	ROCHE DIAGNOSTICS	Roche Cobas (6000) System (c501/502/e601)	2	16.8
2020-05-01	292	CA 15-3	V4_231	RO	RO	ROCHE DIAGNOSTICS	Roche Cobas (8000) System (c701/702)	1	30.7
2020-05-01	292	CA 15-3	V4_231	RO	RO	ROCHE DIAGNOSTICS	Roche Cobas (8000) System (c701/702)	2	19.4
2020-05-01	292	CA 15-3	V4_232	RO	RO	ROCHE DIAGNOSTICS	Roche Cobas (8000) System (e801)	1	30
2020-05-01	292	CA 15-3	V4_232	RO	RO	ROCHE DIAGNOSTICS	Roche Cobas (8000) System (e801)	2	18.7
2020-05-01	292	CA 15-3	V4_258	RO	RO	ROCHE DIAGNOSTICS	Roche Cobas e411	1	35.5
2020-05-01	292	CA 15-3	V4_258	RO	RO	ROCHE DIAGNOSTICS	Roche Cobas e411	2	21.6
2020-05-01	292	CA 15-3	V4_233	RO	RO	ROCHE DIAGNOSTICS	Roche Elecsys-Systeme/Cobas e602	1	30.3
2020-05-01	292	CA 15-3	V4_233	RO	RO	ROCHE DIAGNOSTICS	Roche Elecsys-Systeme/Cobas e602	2	20
2020-05-01	292	CA 15-3	V4_277	RO	RO	ROCHE DIAGNOSTICS	Roche Cobas (6000) System (c501/502/e601)	1	31.6
2020-05-01	292	CA 15-3	V4_277	RO	RO	ROCHE DIAGNOSTICS	Roche Cobas (6000) System (c501/502/e601)	2	18.9
2020-05-01	292	CA 15-3	V4_171	RO	RO	ROCHE DIAGNOSTICS	Roche Cobas (8000) System (e801)	1	30.6
2020-05-01	292	CA 15-3	V4_171	RO	RO	ROCHE DIAGNOSTICS	Roche Cobas (8000) System (e801)	2	19
2020-05-01	292	CA 15-3	V4_278	RO	RO	ROCHE DIAGNOSTICS	Roche Cobas e411	1	32.2
2020-05-01	292	CA 15-3	V4_278	RO	RO	ROCHE DIAGNOSTICS	Roche Cobas e411	2	19.5
2020-05-01	292	CA 15-3	V4_279	RO	RO	ROCHE DIAGNOSTICS	Roche Cobas e411	1	31.2
2020-05-01	292	CA 15-3	V4_279	RO	RO	ROCHE DIAGNOSTICS	Roche Cobas e411	2	19.1
2020-05-01	292	CA 15-3	V4_280	RO	RO	ROCHE DIAGNOSTICS	Roche Cobas (6000) System (c501/502/e601)	1	32
2020-05-01	292	CA 15-3	V4_280	RO	RO	ROCHE DIAGNOSTICS	Roche Cobas (6000) System (c501/502/e601)	2	21.1
2020-05-01	292	CA 15-3	V4_281					1	33
2020-05-01	292	CA 15-3	V4_281					2	65.6
2020-05-01	292	CA 15-3	V4_200	DG	SI	SIEMENS (DPC Biermann)	Siemens (DPC Biermann) Immulite 2000	1	28.9
2020-05-01	292	CA 15-3	V4_200	DG	SI	SIEMENS (DPC Biermann)	Siemens (DPC Biermann) Immulite 2000	2	22.3
2020-05-01	292	CA 15-3	V4_44	BIS		BIOSOURCE		1	9.52
2020-05-01	292	CA 15-3	V4_44	BIS		BIOSOURCE		2	12.1
2020-05-01	292	CA 15-3	V4_202	DG	SI	SIEMENS (DPC Biermann)	Siemens (DPC Biermann) Immulite	1	27.8
2020-05-01	292	CA 15-3	V4_202	DG	SI	SIEMENS (DPC Biermann)	Siemens (DPC Biermann) Immulite	2	20.6
2020-10-01	292	CA 15-3	V4_175	AB	AB	ABBOTT	Abbott Architect	1	46
2020-10-01	292	CA 15-3	V4_175	AB	AB	ABBOTT	Abbott Architect	2	16
2020-10-01	292	CA 15-3	V4_0	AB	AB	ABBOTT	Abbott: Alinity	1	43.8
2020-10-01	292	CA 15-3	V4_0	AB	AB	ABBOTT	Abbott: Alinity	2	19
2020-10-01	292	CA 15-3	V4_1	DO	DO	DIASORIN	Diasorin Liaison XL	1	34
2020-10-01	292	CA 15-3	V4_1	DO	DO	DIASORIN	Diasorin Liaison XL	2	15.4
2020-10-01	292	CA 15-3	V4_2	AX	AX	BIOMERIEUX	BioMérieux Vidas	1	44.2
2020-10-01	292	CA 15-3	V4_2	AX	AX	BIOMERIEUX	BioMérieux Vidas	2	21.6
2020-10-01	292	CA 15-3	V4_3	AB	AB	ABBOTT	Abbott Architect	1	44.1
2020-10-01	292	CA 15-3	V4_3	AB	AB	ABBOTT	Abbott Architect	2	17.4
2020-10-01	292	CA 15-3	V4_4	AX	AX	BIOMERIEUX	BioMérieux Vidas	1	33.5
2020-10-01	292	CA 15-3	V4_4	AX	AX	BIOMERIEUX	BioMérieux Vidas	2	20.7
2020-10-01	292	CA 15-3	V4_5	AB	AB	ABBOTT	Abbott: Alinity	1	49.4
2020-10-01	292	CA 15-3	V4_5	AB	AB	ABBOTT	Abbott: Alinity	2	16.8
2020-10-01	292	CA 15-3	V4_6	AX	AX	BIOMERIEUX	BioMérieux Vidas	1	40.8
2020-10-01	292	CA 15-3	V4_6	AX	AX	BIOMERIEUX	BioMérieux Vidas	2	21.7
2020-10-01	292	CA 15-3	V4_268	TH		TOSOH BIOSCIENCE	Tosoh: andere Geräte	1	40.8
2020-10-01	292	CA 15-3	V4_268	TH		TOSOH BIOSCIENCE	Tosoh: andere Geräte	2	18.3
2020-10-01	292	CA 15-3	V4_176	AB	AB	ABBOTT	Abbott: Alinity	1	43.3
2020-10-01	292	CA 15-3	V4_176	AB	AB	ABBOTT	Abbott: Alinity	2	17.3
2020-10-01	292	CA 15-3	V4_237	AB	AB	ABBOTT	Abbott Architect	1	46.3
2020-10-01	292	CA 15-3	V4_237	AB	AB	ABBOTT	Abbott Architect	2	16.9
2020-10-01	292	CA 15-3	V4_177	AX	AX	BIOMERIEUX	BioMérieux Vidas	1	45.6
2020-10-01	292	CA 15-3	V4_177	AX	AX	BIOMERIEUX	BioMérieux Vidas	2	23.7
2020-10-01	292	CA 15-3	V4_178	AB	AB	ABBOTT	Abbott Architect	1	47.6
2020-10-01	292	CA 15-3	V4_178	AB	AB	ABBOTT	Abbott Architect	2	19
2020-10-01	292	CA 15-3	V4_62	AB	AB	ABBOTT	Abbott: Alinity	1	47
2020-10-01	292	CA 15-3	V4_62	AB	AB	ABBOTT	Abbott: Alinity	2	19.1
2020-10-01	292	CA 15-3	V4_12	AB	AB	ABBOTT	Abbott Architect	1	45
2020-10-01	292	CA 15-3	V4_12	AB	AB	ABBOTT	Abbott Architect	2	18
2020-10-01	292	CA 15-3	V4_180	DO	DO	DIASORIN	Diasorin Liaison	1	43.3
2020-10-01	292	CA 15-3	V4_180	DO	DO	DIASORIN	Diasorin Liaison	2	20
2020-10-01	292	CA 15-3	V4_16	AB	AB	ABBOTT	Abbott Architect	1	48.1
2020-10-01	292	CA 15-3	V4_16	AB	AB	ABBOTT	Abbott Architect	2	17
2020-10-01	292	CA 15-3	V4_269	AX	AX	BIOMERIEUX	BioMérieux Vidas	1	40
2020-10-01	292	CA 15-3	V4_269	AX	AX	BIOMERIEUX	BioMérieux Vidas	2	20.4
2020-10-01	292	CA 15-3	V4_182	AB	AB	ABBOTT	Abbott Architect	1	51
2020-10-01	292	CA 15-3	V4_182	AB	AB	ABBOTT	Abbott Architect	2	19
2020-10-01	292	CA 15-3	V4_17	AX	AX	BIOMERIEUX	BioMérieux Vidas	1	40.8
2020-10-01	292	CA 15-3	V4_17	AX	AX	BIOMERIEUX	BioMérieux Vidas	2	21.7
2020-10-01	292	CA 15-3	V4_19	AB	AB	ABBOTT	Abbott: Alinity	1	43.3
2020-10-01	292	CA 15-3	V4_19	AB	AB	ABBOTT	Abbott: Alinity	2	16.4
2020-10-01	292	CA 15-3	V4_183	AB	AB	ABBOTT	Abbott Architect	1	47.8
2020-10-01	292	CA 15-3	V4_183	AB	AB	ABBOTT	Abbott Architect	2	17.2
2020-10-01	292	CA 15-3	V4_20	AB	AB	ABBOTT	Abbott Architect	1	42.2
2020-10-01	292	CA 15-3	V4_20	AB	AB	ABBOTT	Abbott Architect	2	16.8
[truncated: 15,660 more rows]
